# Supplementary material for: Genome-wide analysis of serine carboxypeptidase-like protein (SCPL) family and functional validation of Gh_SCPL42 unchromosome conferring cotton Verticillium der Verticillium wilt stress in Gossypium hirsutum
Source: BMC Plant Biol. 2022 Sep 1;22:421. doi: 10.1186/s12870-022-03804-5 (PMC9434971; doi:10.1186/s12870-022-03804-5)
Supplement: Supplementary file 2 — Additional file 2. [file 12870_2022_3804_MOESM2_ESM.xls]

## Sheet: Table S1
Table S1.Information on the SCPL gene family in G.hirsutum
Gene name	Gene ID	Open reading frame/bp	Protein length/aa	Relative molecular weiGbt ( r)/Da	Theoretical isoelectric point (pI)	Subcellular localization
GH_A01G0593	Gh_SCPL1	1344	447	50656.4	6.29	Cytoplasmic
GH_A01G0594	Gh_SCPL2	1323	440	49777.2	7.26	OuterMembrane
GH_A03G0396	Gh_SCPL3	1515	504	56277.6	6.08	Periplasmic
GH_A03G1171	Gh_SCPL4	1464	487	54766.5	8.1	OuterMembrane
GH_A03G1422	Gh_SCPL5	1365	454	50646.7	8.91	OuterMembrane
GH_A03G1745	Gh_SCPL6	1392	463	51921.8	6.01	OuterMembrane
GH_A04G0048	Gh_SCPL7	1404	467	53161.3	5.68	Periplasmic
GH_A04G0085	Gh_SCPL8	1311	436	49330.7	5.5	OuterMembrane
GH_A04G0200	Gh_SCPL9	1452	483	55228.3	6.33	OuterMembrane
GH_A04G0201	Gh_SCPL10	1404	467	53034.8	6.12	OuterMembrane
GH_A04G0433	Gh_SCPL11	1296	431	49144.6	6.27	OuterMembrane
GH_A04G0701	Gh_SCPL12	1464	487	54758.6	5.99	OuterMembrane
GH_A04G1292	Gh_SCPL13	1428	475	53778.7	8.29	OuterMembrane
GH_A04G1293	Gh_SCPL14	1452	483	54582.6	7.38	OuterMembrane
GH_A04G1301	Gh_SCPL15	1428	475	54504.5	7.09	OuterMembrane
GH_A04G1711	Gh_SCPL16	1326	441	49075	6.63	Cytoplasmic
GH_A05G2007	Gh_SCPL17	1557	518	57107.1	6.84	Periplasmic
GH_A05G2116	Gh_SCPL18	1368	455	51401.3	7.33	Extracellular
GH_A05G2117	Gh_SCPL19	1173	390	44356.5	7.26	Cytoplasmic
GH_A05G2416	Gh_SCPL20	1425	474	53237.5	7.41	Cytoplasmic
GH_A05G2972	Gh_SCPL21	1524	507	56594.1	5.23	Cytoplasmic
GH_A05G3613	Gh_SCPL22	759	252	28879.5	8.35	Periplasmic
GH_A05G3614	Gh_SCPL23	1359	452	51295.6	7.53	Extracellular
GH_A05G3922	Gh_SCPL24	1443	480	54427.2	8.4	OuterMembrane
GH_A05G4314	Gh_SCPL25	1524	507	56609.3	5.95	Cytoplasmic
GH_A06G1452	Gh_SCPL26	1449	482	54384.5	5.07	OuterMembrane
GH_A07G0321	Gh_SCPL27	1398	465	52513	8.83	OuterMembrane
GH_A07G1260	Gh_SCPL28	1347	448	50345	6	OuterMembrane
GH_A07G1261	Gh_SCPL29	1548	515	57498.1	5.72	OuterMembrane
GH_A07G1766	Gh_SCPL30	948	315	35845.4	4.58	OuterMembrane
GH_A07G2444	Gh_SCPL31	1344	447	50504.6	4.62	OuterMembrane
GH_A08G1681	Gh_SCPL32	1494	497	56037.7	6.66	Extracellular
GH_A08G2276	Gh_SCPL33	1512	503	55876.8	5.72	Periplasmic
GH_A08G2593	Gh_SCPL34	1479	492	55073.9	6.34	OuterMembrane
GH_A09G0846	Gh_SCPL35	1410	469	53088.6	5.43	OuterMembrane
GH_A09G1057	Gh_SCPL36	1386	461	50898.4	5.17	OuterMembrane
GH_A09G1316	Gh_SCPL37	1419	472	52282.4	8.25	Periplasmic
GH_A10G0246	Gh_SCPL38	1452	483	54720.5	6.14	OuterMembrane
GH_A10G2235	Gh_SCPL39	1431	476	54230.1	5	OuterMembrane
GH_A11G0410	Gh_SCPL40	1389	462	52282.2	6.63	OuterMembrane
GH_A11G1500	Gh_SCPL41	1476	491	55042.5	4.72	Cytoplasmic
GH_A12G0899	Gh_SCPL42	645	214	24667.6	7.05	OuterMembrane
GH_A12G1167	Gh_SCPL43	1509	502	56765	7.86	Extracellular
GH_A13G0244	Gh_SCPL44	1413	470	53625.9	5.65	OuterMembrane
GH_A13G0627	Gh_SCPL45	1476	491	55127	8.94	OuterMembrane
GH_A13G1019	Gh_SCPL46	175	57	6330.3	10.16	Cytoplasmic
GH_D01G0581	Gh_SCPL47	1392	463	52260.9	5.7	Cytoplasmic
GH_D01G0582	Gh_SCPL48	1656	551	61950.4	5.58	OuterMembrane
GH_D02G0949	Gh_SCPL49	1491	496	55553.4	7.16	OuterMembrane
GH_D02G1237	Gh_SCPL50	525	174	19585.7	9.23	Periplasmic
GH_D02G1574	Gh_SCPL51	1365	454	50478.5	9.08	OuterMembrane
GH_D02G1904	Gh_SCPL52	1392	463	51905.8	6.01	OuterMembrane
GH_D03G1578	Gh_SCPL53	1515	504	56308.7	6.34	Periplasmic
GH_D04G0064	Gh_SCPL54	1524	507	56614.2	6.1	OuterMembrane
GH_D04G0446	Gh_SCPL55	1446	481	54468.2	8.78	OuterMembrane
GH_D04G0875	Gh_SCPL56	1359	452	51232.7	8.04	Extracellular
GH_D04G0876	Gh_SCPL57	1419	472	53610.3	9.26	OuterMembrane
GH_D04G0914	Gh_SCPL58	1470	489	54885.4	5.69	OuterMembrane
GH_D04G1639	Gh_SCPL59	1428	475	53743.6	7.96	OuterMembrane
GH_D04G1640	Gh_SCPL60	1386	461	52135.4	6.87	OuterMembrane
GH_D04G1646	Gh_SCPL61	1452	483	54469.2	6.51	OuterMembrane
GH_D05G0771	Gh_SCPL62	1269	422	46423.4	4.67	OuterMembrane
GH_D05G2042	Gh_SCPL63	1503	500	55049.4	5.72	OuterMembrane
GH_D05G2147	Gh_SCPL64	1368	455	51262.1	7.61	Periplasmic
GH_D05G2435	Gh_SCPL65	1425	474	53233.6	7.87	Cytoplasmic
GH_D05G2990	Gh_SCPL66	1524	507	56594	5.33	Cytoplasmic
GH_D05G3625	Gh_SCPL67	1404	467	53176.1	7.52	OuterMembrane
GH_D05G3626	Gh_SCPL68	1404	467	53086	6.79	OuterMembrane
GH_D05G3627	Gh_SCPL69	1413	470	53117.1	6.78	OuterMembrane
GH_D05G3865	Gh_SCPL70	1404	467	52931.7	5.5	OuterMembrane
GH_D05G3982	Gh_SCPL71	1404	467	52718.6	7	OuterMembrane
GH_D05G3984	Gh_SCPL72	1287	428	48341.8	6.4	OuterMembrane
GH_D05G3985	Gh_SCPL73	1206	401	45664.6	8.27	OuterMembrane
GH_D05G4026	Gh_SCPL74	1404	467	52979.1	5.9	Periplasmic
GH_D06G1453	Gh_SCPL75	1449	482	54469.6	5.17	OuterMembrane
GH_D07G0329	Gh_SCPL76	1476	491	55424.5	8.9	OuterMembrane
GH_D07G1242	Gh_SCPL77	1467	488	54613.8	5.39	Extracellular
GH_D07G1243	Gh_SCPL78	2709	902	101387	6.91	OuterMembrane
GH_D07G1323	Gh_SCPL79	1305	434	48959.2	6.41	OuterMembrane
GH_D07G2388	Gh_SCPL80	1416	471	52737.1	5.13	OuterMembrane
GH_D08G1695	Gh_SCPL81	1719	572	64905.3	7.97	Extracellular
GH_D08G2285	Gh_SCPL82	1512	503	55980	5.72	Extracellular
GH_D08G2586	Gh_SCPL83	1425	474	53214	6.72	OuterMembrane
GH_D09G0802	Gh_SCPL84	1410	469	53057.5	5.6	OuterMembrane
GH_D09G1010	Gh_SCPL85	1386	461	50886.6	5.83	OuterMembrane
GH_D09G1275	Gh_SCPL86	1419	472	52486.6	7.62	Periplasmic
GH_D10G0258	Gh_SCPL87	1452	483	54678.5	6.44	OuterMembrane
GH_D10G0638	Gh_SCPL88	315	104	11919.4	6.33	Cytoplasmic
GH_D10G2332	Gh_SCPL89	1401	466	53016.4	5.2	OuterMembrane
GH_D11G0428	Gh_SCPL90	1389	462	52265.1	6.41	OuterMembrane
GH_D11G1531	Gh_SCPL91	1476	491	55036.5	4.65	Cytoplasmic
GH_D12G0920	Gh_SCPL92	552	183	21068.6	6.11	Cytoplasmic
GH_D12G0921	Gh_SCPL93	1368	455	51800.6	6.23	OuterMembrane
GH_D12G1162	Gh_SCPL94	1506	501	56642.8	7.47	Extracellular
GH_D13G0239	Gh_SCPL95	1413	470	53520.7	5.65	OuterMembrane
GH_D13G0632	Gh_SCPL96	1476	491	55181.2	9.18	OuterMembrane

## Sheet: Table S2
Table S2. Arabidopsis SCPL protein sequence
>AT2G24000
MARTHLLFLLFVLLSLATSSTSTKEQEEDRIKALPGQPKVGFSQFSGYVTVNESHGRSLFYWLTESSSHSPHTKPLLLWLNGGPGCSSIAYGASEEIGPFRISKTGCNLYLNNFSWNTEANLLFLESPVGVGFSYTNTSSDFEESGDERTAQENLIFLISWMSRFPQYRYRDFYIVGESYAGHYVPQLAQKIHEYNNAYKNPVINLKGFMVGNPEMDKNNDRLGTITYWWSHAMISDASYNRILKNCDFTADRFSKECDSAIYVAAADFGDIDQYSIYTPKCVPPQDQTNQTKFEQMMQMHTTKRFLEDQYDPCTENYAEIYYNRPEVQRAMHANHTAIPYKWTACSDSVFNNWNWRDSDNSMLPIYKELIAAGLRIWVYSGDTDSVIPVTATRYSLGK…
>AT1G43780
MVGGKWRFLEVAVVVMVLQWSCDYNGNLAEGFPVQDLVTKLPGQPEVAFRQFAGYVDIDVKAGRSLFYYFVEAEKQPHSKPLTLWLNGGPGCSSIGGGAFTELGPFYPTGDARGLRRNPKSWNKASNLLFVDSPAGVGWSYSNTTSDYTTGDESTAKDMLVFMLRWLEKFPQFKTRNLFLAGESYAGHYVPQLADVILEYNAQRSNRFKFNLKGIAIGNPLLKLDRDVPAIYEFFWSHGMISDELGLTIMNQCDFEDYTFTDSHNISKLCEAAVNQAGTIITQYVNYYDILLDVCYPSLFEQELRLKKMGTRMSFGVDVCMSFEEQLYLNLPEVQKALHANRTKLPYEWSMCSSLLNYKYTDGNANMLPILKRIVKSKVPVWVFSGDEDSVIPLLGSRT…
>AT4G30810
MAKTRGSCCLVNALIAIAFLATAHLCEAGLSQKEQDKVSKLPGQNFNVSFAHYSGFVATNEQLGRALFYWLFEAVEDAKSKPLVLWLNGGPGCSSVAYGEAEEIGPFHIKADGKTLYLNQYSWNQAANILFLDAPVGVGYSYSNTSSDLKSNGDKRTAEDSLKFLLKWVERFPEYKGRDFYIVGESYAGHYIPQLSEAIVKHNQGSDKNSINLKGYMVGNGLMDDFHDRLGLFQYIWSLGFISDQTYSLLQLQCGFESFIHSSKQCNKILEIADKEIGNIDQYSVFTPACVANASQSNMLLKKRPMTSRVSEQYDPCTEKHTTVYFNLPEVQKALHVPPGLAPSKWDTCSDVVSEHWNDSPSSVLNIYHELIAAGLRIWVFSGDADAVVPVTSTRYSID…
>AT1G33540
MSKAWKLKLLLLLQLLLLSQHDVDSASVISYLPGFEGLLPFHLETGYIGVGEGEKVQLFYYFIKSENNPEEDPLIIWLTGGPACTALSALAFEIGPLTFKTEGYNGGLPSLVSTSYSWTKVASIIFLDQPVGTGYSYSTTPLSYKPSDTGEAKQTYEFLQKWLVENPQFVSNPIYVGGDSYAGIVVPAIVQQISIGNEHGYKPQINLKGYILGNPSTDLDSDHNSKIPYAHRMGLISDELYESLKRTCQGNYVKVDPTNTKCLKLMEDYGKCVSRINEGLILIALCDLASPNPYSGEHGGRSYLQTLVQSDLSLPTPDCYMYRYLLASHWANDEDVRRELHVVKGSIGKWMRCNWDLPYEKDIKSSVPYHRNNSIIGDYRSLVYSSDHDMMVPYIGTEA…
>AT5G08260
MKKNALWLLCILVLPAIACGRKPEKKVTISSSGRKEDDLVTGLPGQPPVNFKHYAGYVNLGPEQKQKALFYWFFEAQQNSSRRPLVLWLNGGPGCSSIAYGAAQELGPFLVHDNGGKLTYNHFSWNKEANMLFLEAPVGVGFSYTNNSMDLQKLGDEVTASDSLAFLINWFMKFPEFRSSEFYISGESYAGHYVPQLAEVIYDRNKKVTKDSSINLKGFMIGNAVINEATDMAGLVDYAWSHAIISDEVHTSIHGSCSFEEDTTNKTEQCYNNFKGFMDAYNDIDIYSIYTPVCLSSLLSSSPRKPKIVVSPRLLTFDDLWDKFPAGYDPCTESYAENYFNRKDVQVALHANVTNLPYPYSPCSGVIKRWSDAPSTMIPIIQKLLTGGLRIWIYSGDTD…
>AT3G56540
MGKLQDWSITTCLFLFFLHASQTHCTSQSHVRNRLYRSKRGIGSSIDTSHLNAIRRLSVSLSLQNISGVNQQEQKERDLIENLPGQPSVNFKQYGGYVTVNESAGRSLYYYFVEATNTKNSSPLVLWLNGGPGCSSLYGAFQELGPFRVHSDNKTLYTNPYSWNNVANMLFLESPAGTGFSYTNTTTDMENPGDMKTAADNYVFLVKWLERFPEYKGRDFYIAGESYAGHYVQWRHGCGDFGDSYNVRTEDDESNGCYGMASVV
>AT2G22980
MSLTLEFLLLLIVLILSHHAHSGSIVKFLPGFEGPLPFELETGYIGIGEEEEVQLFYYFIKSEKNPEEDPLLLWLSGGPGCSSLTGLLFENGPVALKFEVYNGSVPSLVSTTYSWTKMANIIFLDQPVGSGFSYSRTPLVDKISDTGEVKRIYEFLQKWLSKHQQFFSNPFYVGGDSYSGMIVPPLVQEIGKGNYQINLQGYILGNPITDTESEQNYQIPYAHGMALISDELYKSMERICKGNYVKVDSLNTKCYKLIKDYQKCIHKLNKYHILLPDCDITSPDCFLYRYTLITFWANNKSVREALQVNKGSIGKWVQCNYKNISYNYDIKSSVAYHMKNSIDGYRSLIYNGDHDMMVPFLATQAWIRSLNYSITDDWKPWMINDQIAGYTRSYSNKMT…
>AT3G07990
MDYSFLLIILLLTISTSCCAAPSSYVEEQLRDRISNLPGQPSNVDFRQYSGYVTVHEERGRALFYWLVESPLARDPKSRPLVLWLNGGPGCSSVAYGAAEEIGPFRVGSDGKTLHSKLYAWNKLANLLFLESPAGVGFSYSNTTSDLYTTGDQRTAEDSYIFLVNWFERFPQYKHREFYIVGESYAGHFVPQLSKLVHERNKGFKNPAINLKGFMVGNAVTDDYHDYIGTFEYWWNHGLISDSTYHQLKTACYSVSSQHPSMQCMVALRNAELEQGNIDPYSIFTKPCNSTVALKRFLKGRYPWMSRAYDPCTERYSNVYFNRLDVQKALHANVTRLSYPWKACSDIVGSYWDDSPLSMLPIYKELITAGLKIWVFSGDTDAVVPITATRYSVDALKLA…
>AT1G73290
MANYISSVLKSLLLLLHLVFLIQQHVDSASIVKFLPGFEGSLPFELETGYIGIGEEEEVQLFYYFIKSERNPKEDPLLLWLSGGPGCSSISGLLFENGPLAMKLDVYNGTLPSLVPTTYSWTKTSSMIFLDQPVGTGFSYSRTQQYNKPSDSGEAKRIHEFLQKWLSKHQEFSSNPFYVAGDSYSGMVVPATVQEISKGNYQCCSPPINLQGYVLGNPITEHAIDYNYRIPFAHGMALISDELYESLKRVCKGEYVDPRDTECLKLVEEFSKCTKGVCQEVVIKPLCVTETPNCYIYRYLLTTYWVNDVNVRKALQINKESIGEWVRCYFGIPYTHDIKSSVPYHMNNSINGYRSLIYSGDHDLNVPFLATQAWVRSLNYSIIDNWRPWMIKDQIGGYT…
>AT5G23210
MGSHSVEFSVLVLFLVSFLLGSTSAEKLCSDNDGDNGCFRSRVLAAQRADRVKELPGQPPVKFRQYAGYVTVNETHGRALFYWFFEATQNPSKKPVLLWLNGGPGCSSIGFGAAEELGPFFPQNSSQPKLKLNPYSWNKAANLLFLESPVGVGFSYTNTSRDIKQLGDTVTARDSYNFLVNWFKRFPQYKSHDFYIAGESYAGHYVPQLSELIYKENKIASKKDFINLKGLMIGNALLDDETDQKGMIEYAWDHAVISDALYEKVNKNCDFKQKLVTKECNDALDEYFDVYKILDMYSLYAPKCVPTSTNSSTSHSVAGNRPLPAFRSILRPRLISHNEGWRRMAAGYDPCASEYTEKYMNRKDVQEALHANVTNISYPWTHCSDTVSFWSDAPASMLP…
>AT3G10410
MEKLTFLSLLLHFVVFIASTIPSSSFLLNDRTFERSNLPSTRAEKLIRELNLFPQQDLNVIDVADLPLTAAEGPGIVERKFVFPNILADGGPTVDDLGHHAGYYKLPKSRGASMFYFFFESRNKKDAPVVIWLTGGPGCSSELAVFYENGPFKITSNMSLAWNEYGWDQVSNLLYVDQPVGTGFSYTTDKSDIRHDETGVSNDLYDFLQAFFAEHPKLAKNDFYITGESYAGHYIPAFASRVHKGNKANEGVHINLKGFAIGNGLTDPALQYPAYPDYALEMGLITQKEHDRLEKIVPLCELSIKLCGTDGTTSCLASYLVCNSLFSGVMSHAGGVNYYDIRKKCVGSLCYDFSNMEKFLNLQSVRKSLGVGDIDFVSCSTSVYQAMLVDWMRNLEVGI…
>AT3G12203
MGKECYYLSWILKFHLLLVLIQLVDSGSTIRFLPGFQGPLPFELETGYIGVGEAEKDQMFYYFIKSESNPEKDPLLLWLSGGPFCSSFTALIYENGPIAFKAEEYNGSIPSLVSTTYAWTKVASILYLDQPVGTGFSYSRNPLADIPSDTGVAKPVNEFLHKWLDKHPEFLSNPLYVAGNSYSGIVIPTIVQEISNGNHLDSKPQINLQGFVLGNPATDTDIDLNSRIPFAHGKALISDEHYESLKRSCQGNYISVNPRNTKCLKLLEDFKKCVSGISEEYILKPDCMWLYSCMANLHSLSEYWANEKSVRKALLVNEGTVRKWIRCNTEIAYNKDIRSSVPYHKYISIEGYRSLVFSGDHDMLVPFLGTQAWIRSLNYSIVDDWRPWMVQNQVAGYTR…
>AT5G09640
MRNLSFIVLFLLTLFFIHHLVDASLLVKSLPGFEGPLPFELETGYVSIGESGDVELFYYFVKSERNPENDPLMIWLTGGPGCSSICGLLFANGPLAFKGDEYNGTVPPLELTSFSWTKVANILYLEAPAGSGYSYAKTRRAFESSDTKQMHQIDQFLRSWFVKHPEFISNPFYVGGDSYSGKIVPGAVQQISLGNEKGLTPLINIQGYVLGNPVTDKNIETNYRVPFAHGMGLISDELFESLERSCGGKFFNVDPSNARCSNNLQAYDHCMSEIYSEHILLRNCKVDYVLADTPNIRTDRRRVMKEFSVNDSSSLPPPSCFTYRYFLSAFWANDENVRRALGVKKEVGKWNRCNSQNIPYTFEIFNAVPYHVNNSLKGFRSLIYSGDHDSMVPFSSTQA…
>AT3G45010
MDSKTTFLTFLLCIFIFSHFSPSTSKSLTEKPLSFSPSASLPTLTAERLIKGFNLMPTRDVNVIDEEGSEAPRLVERAFDLPAAVDRRGSGGSPSVQDFGHHAGYYKLPNSKAARMFYFFFESRTNKADPVVIWLTGGPGCSSELALFYENGPFTVSNNSSLSWNEFGWDKASNLIYVDQPVGTGFSYTSDQSDLRHDEDGVSNDLYDFLQAFFKEHPQFVKNDFYITGESYAGHYIPALASRVHRGNKNKEGTHINLKGFAIGNGLTNPEIQYGAYADYALDMNLITQSDHDNLNRYYATCQQSIKECSADGGEGDACASSYTVCNNIFQKIMDIAGNVNYYDVRKQCEGSLCYDFSNMENFLNQKSVRKALGVGDIEFVSCSTAVYEAMQMDWMRNL…
>AT3G02110
MAMAKLAIFTTLMAILVMTSQGRIPTEGGEKEAEADRITSLPGQPNVTFEQFSGYVTVDKLSGRSLFYWLTEASDLPLSKPLVIWLNGGPGCSSVAYGASEEIGPFRISKGGSGLYLNKFAWNSISNLLFLEAPAGVGFSYTNRSSDLFNTGDRRTAKDSLQFLIQWLHRFPRYNHREIYITGESYAGHYVPQLAKEIMNYNKRSKNPLNLKGIMVGNAVTDNHYDNLGTVSYWWSHAMISDRTYHQLISTCDFSRQKESDECETLYSYAMEQEFGNIDQYNIYAPPCNKSSDGGGSYNGSSGRRSMRLPHLPHSVLRKISGYDPCTERYAEIYYNRPDVQKALHANTTKIPYKWTACSEVLNRNWNDTDSTVLPIYREMIAGGIRVWVFSGDVDSVVP…
>AT1G61130
MMNISNVSIALYLCTLFAFVSSDSPEAMRDLVTNFPGQPKVSFRHYAGYVTVNIISGRALFYWFFEAMTHPNVKPLVLWLNGGPGCSSVGYGATQEIGPFLVDNKGNSLKFNPYAWNKEANILFLESPAGVGFSYSNTSSDYRKLGDDFTARDSYTFLQKWFLRFPAYKEKDFFIAGESYAGKYVPELAEVIYDKNKDNENLSLHINLKGILLGNPLTSYAEDWTGWVDYAWNHAVVSDETYRVIKQSCNFSSDTTWDVKDCKEGVDEILKQYKEIDQFSLYTPICMHHSSKVDSYANYKTTIPRLFDGFDPCLDDYAKVFYNRADVQKALHATDGVHLKNWTICNDDILNHWNWTDSKRSVLPIYKKLIAGGFRVWVYSGDTDGRVPVLSTRYCINKL…
>AT2G23000
MGSTLKHLLLLLLVLIRHVDSAAIVKSLPGLEGRLPFELETGYIGIGEEEDIQLFYYFIKSENNPKEDPLLLWLDGGPGCSSLGGLLFENGPVALKSAVYNGSNPSLFSTTYSWTKMANIIYLDQPVGSGFSYSRTPIGKSSDTSEVKRIHEFLQKWLSKHPQFFSNPFYVTGDSYSGMIVPALVQEISKGNYICCKHLINLQGYVLGNPITYAEHEKNYRIPFSHGMSLISDELYESLKRNCKGNYENVDPRNTKCVRLVEEYHKCTDKINTQHILIPDCDKKGHGITSPDCYYYLYFLIECWANNERVREALHVTKGTKGQWQRCNWTIPYDNNIISSVPYHMDNSINGYRSLIYSGDHDITMPFQATQAWIKSLNYSIVDDWRPWMINDQIAGYTR…
>AT2G22970
MELTLKLLVLLLFILNHHVGSGSIVKFLPGFEGPLPFELETGYIGIGEEEEVQLFYYFIKSERNPKEDPLLLWLSGGPGCSSITGLLFQNGPLALKSEVYNGSVPSLVSTTYSWTKTANIIFLDQPVGAGFSYSRAPLIDTPTDTGEVKRIHEFLQKWLSKHPQFSSNHFYAGGDSYSGMIVPALVQEISKGNYICCNPPINLKGYVLGNPITHEDDPNYRIPFSHGMALISDELYESIREACKGNYFNVDPRNTKCLKLVEEFHKCTDKLNEFHILSPDCDTASPDCYLYPFYLISFWANDESVRDALHVNKRSIGKWERCNYLSKPYNKDIKSSVPYHMNNSVSGYRSLIYSGDHDLVVPFLATQAWIKSLNYSIIDEWRPWMIRDQITGYTRTYSN…
>AT1G28110
MSPLQWLTISFALIIFHSLTVSSSVLSHSDRVTRLPGQPRVGFQQYSGYVTVDDKKQRALFYYFAEAETNPSSKPLVLWLNGGPGCSSLGVGAFSENGPFRPKGPILVKNQHSWNQEANMLYLETPVGVGFSYSTQSSHYEGVNDKITARDNLVFLQRWFLKFPHYLNRSLFITGESYAGHYVPQLAELMIQYNKKHHLFNLRGIAIGNPVLEFATDFNSRAEYFWSHGLISDSTYKMFTSYCNYSRYVSEYYRGSMSSMCSKVMSQVSTETSRFVDKYDVTLDVCIPSVLSQSKVVSPNQVGESVDVCVEDETVNYLNRRDVQEALHARLIGVREWTVCSNVLDYQLLDVEIPTINIVGSLVKAGVPVLVYSGDQDSVIPLTGSRTLVSRLAKQLGLR…
>AT1G73310
MANNNVYSVLKSLLLLLHLVFLSKQHVDSASIVKFLPGFEGPLPFELETGYIGVGEEEEVQLFYYFIKSERNPKEDPLLLWLTGGPGCSAISGLLYQNGPLAMKLDVYNGTLPSLVSTTYSWTKTSSMIFLDQPVGTGFSYSRTQLFNKPSDTGEAKRIHEFLQKWLGKHQEFSSNPFYVGGDSYSGLVVPATVQEISKGNCQCCNRPINLQGYVLGNPLTDCVYDCNYRVPFAHKMALISDELYESLKRTCRGEYVNVHPHDTECLKFVEEFNKLTNRVCERHILHSCCETETPSCYSYRFMLTTYWANDETVRKALQINKESIGEWTRCYRGIPYNHDIKSSVPYHMNNSIDGYRSLIYSGDHDIQVPFLGTQAWIRSLNYSIIDDWRPWMIKDQIA…
>AT2G23010
MSLILKFMLLILLVSSHHVRSGSIVKFLPGFKGPLPFELETGYIGIGEEENVQFFYYFIKSDKNPQEDPLIIWLNGGPGCSCLSGLFFENGPLALKNKVYNGSVPSLVSTTYSWTKTANIIFLDQPVGSGFSYSKTPIERTSDTSEVKKIHEFLQKWLIKHPQFLSNPFYVVGDSYSGMIVPALVHEISKGNYICCNPPINLQGYVLGNPITHIEFEQNFRIPYAHGMSLISDELYESLKRICKGNYFSVDPSNKKCLKLVEEYHKCTDNINSHHTLIANCDDSNTQHISPDCYYYPYHLVECWANNESVREALHVDKGSIGEWIRDHRGIPYKSDIRSSIPYHMNNSINGYRSLIFSGDHDITMPFQATQAWIKSLNYSIIDDWRPWMIKGQIAGYTR…
>AT2G27920
MKTTVVYLVILCLIVSCTNGETKHVRKINSDGSEAWGYVEVRPKAHMFWWHYKSPYRVENPSKPWPIILWLQGGPGASGVGIGNFQEVGPLDTFLKPRNSTWLKKADLLFVDSPVGAGYSFVEGNQKDLYVKSDEEAAQDLTKLLQQLFNKNQTLNQSPLFIVAESYGGKIAVKLGLSVIDAVQSGKLKLHLGGVILGDSWISPEDFVFSWGPLLKHVSRLDDNGLDSSNSLAEKIKTQIKNGEYVGATQTWMDLENLISSKSNFVDFYNFLLDTGMDPVSLTTSLKIKKEEKIKKYSRYLNDMRSLSDVEDVEGDLDKLMNGVIKKKLKIIPNDLIWGNNSDDVFTAMEAAFMKPVIEDVDELLATGVDVTIYNGQLDVICSTSGTEAWVHKLRWEGL…
>AT2G22960
MRTFSPKLLLLLLLVLRHHAESGSIVKFLPGFEGPLPFELETGYIGIAKYWANDERVREALQIRKGSIGKWIRCNSNIHYDDDIISSIPYHMNNSINGYRSLIYSGDHDMEVPFLATEAWIRSLNYPIIDDWRPWIINNQIAGYTMTYANKMTYATIKGGGHTAEYKPAESFIMFQRWISGQPL
>AT3G52020
MGELQDWSVTTCLLLLLFQASQIHCTSQTHVLNRLLYRSKRGFGSSVDTNHLNAIRHLSVSSPQNTSGVNQQEQKERDLIENLPGQPSVSFRQYGGYVTVNESAGRSLYYYFVEATKTKKSLPLVLWLNGGPGCSSLYGAFQELGPFRIYGDGKTLYTNPYSWNNVANILFLESPVGTGFSYTNTESDLENPGDMKAAADKYIFLVKWLERFPEYKGREFYIAGESYAGHYVPQLAQTILVHNKNQNFINLRGILIGNPTLNDIVETTGSFDYLVSHALLSQDSLLSYKENCATDTPKMEVDCIALSMKIDDDIKKMNLYNILTPTCINATLTPLTNQSKECTTVLQYEPCGMQYIAAYLNREDVQRSMHVTKLPHTWMLCNEATGFNWNQTDYSASML…
>AT1G73270
MANDYISFVFKSLLLLIHLVFLGQHHVDSASVVKSLPGFEGPLPFELETGYIGVGEEEEVQLFYYFIKSERNPKEDPLLLWLTGGPGCSAISGLLYENGPLTMKLDVYNGTLPSLVSTTYSWTKNSSMIFLDQPVGTGFSYSRTELFNKPSDTGEAKRIHEFLQKWLGKHQEFSSNPFYVGGDSYSGITVPATVQEISKGNYQCCKPPINLQGYMLGNPITDSKIDGNSQIPYAHGMALISDELYESLKRICKGEYEHVDPYNTECLKLLEEFNECTSKLYRSHILYPLCEMTNPDCYIYRYSLSHYWVNDETVRKALQINKESIREWKRCDWSKPYTKDIISSVPYHMNNSINGYRSLIFSGDHDFEVPLIGTQVWIKSLNYAIVDKWRPWMINNQVA…
>AT5G36180
MANKYVSSVLKSLLVLLHLVFLSKQHVDSASIVKSLPGFEGQLPFELETGYIGVGEEEEVQLFYYFIKSERNPKEDPLILWLTGGPGCSAISGLLFENGPLTMKLDVYNGTLPSLVSTTYSWTKTSSIIFLDQPVGTGFSYSRTQQFNKPSDSGEAKRIHEFLQKWLGKHQVFSSNPFYVAGDSYSGLVVPATVQEISKGNYECCNPPINLQGYVLGNPLTDYTTGSNSRIPFAHGMALISDELYESLKKTCKGEYTNVHPRNTQCLKFVEEFNKCTNRIFQQLILDPLCETETPDCYIYRYLLTTYWANDATVREALQINKESIGEWVRCYYSIPYNNDIKSSMPYHVNNSISGYRSLIYSGDHDFEVPYLGTQAWIRSLNYSIIDDWRPWMVKNQIA…
>AT3G52010
MVKQQDWSVTTCVLLFLFLASQIHCRSGIHVSKRLEGSKQGDGKSGDTSFNVLRRVLSPKEKDLIKKLPGQPSGVSFRQYGGYVPVNEPSSRFLYYYFVEAIKPNTSTPLVIWFNGGPACSSLGGAFLELGPFRVHSGGRKLFRNPYSWNNEANVLFLESPVTTGFSYSSNPIDLEELGEKGDKATAEDNYIFLMNWLERFPEYKGRDIYIAGQSYAGHYVPQLAQIIIHRNKKTLVNLRGILIGNPSLLTSIQDPYGYEFMLSHGLMSQQQMDNYNQFCLRDDLYDNDKCALSVKTIDDAKKHLDTYNIYAPVCLNSTLSRISKKCTTVLEVDPCSKDYLKAYLNRKKVQKAIHANTTKLPYEWTSCNNELTENWSENDRDTPMIPILHELMGEGVRV…
>AT4G12910
MSIITMVWLMKVFVFVTLLSLVFVITESAPESALITKLPGFEGTFPSKHYSGYVTIDKEHGKNLWYYFIESEKNPSKDPVVLWLNGGPGCSSMDGFVYEHGPFNFELPKKNNSLPLLHLNPYSWSKVSNIIYLDSPVGVGFSYSNNKSDYITGDIKTAVDSHAFLLKWFQMFPEFQSNPFFISGESYAGVYVPTLASEVVIGNKNGVKPALNFKGYLVGNGVADPKFDGNAFVPFAHGMGLISDELFENVTKACKGNFYEIEGLECEEQYTKVNDDTNQLNIYNILEPCYHGTSLSAFDIRSLPSSLLQLGKTEKRLPIRKRMFGRAWPVRAPVHPGIVPSWSQLLADVTVPCIDDRVATAWLNDPEIRKAIHTKEESEIGRWELCSGKLSFYHDAGSM…
>AT2G33530
MPRLQCLTMATSLILLLQALSLVSSTILSRADRITRLPGQPRVGFQQYSGYVTIDEKKQRALFYYLAEAETKPISKPLVLWLNGGPGCSSLGVGAFSENGPFRPKGSILVRNQHSWNQEANMLYLETPVGVGFSYANESSSYEGVNDKITAKDNLVFLQKWFLKFPQYLNRSLFITGESYAGHYVPQLAQLMIQYNKKHNLFNLKGIAIGNPVMEFATDFNSRAEYFWSHGLISDPTYKLFTSSCNYSRFLSEYHRGSVSSMCTKVLSQVGIETSRFIDKYDVTLDVCIPSVLSQSKVVSPQPQQVGETVDVCLEDETVNYLNRRDVQKALHARLVGTRKWTVCSDVLDYEVLDVEVPTINIVGSLVKAGVPVFVYSGDQDSVIPLTGSRTLVKRLAEE…
>AT4G30610
MARTHFIFLLLVALLSTTFPSSSSSREQEKDRIKALPGQPKVAFSQYSGYVNVNQSHGRALFYWLTESSSPSPHTKPLLLWLNGGPGCSSIAYGASEEIGPFRINKTGSNLYLNKFAWNKDANLLFLESPAGVGYSYTNTSSDLKDSGDERTAQDNLIFLIKWLSRFPQYKYRDFYIAGESYAGHYVPQLAKKINDYNKAFSKPIINLKGFLVGNAVTDNQYDSIGTVTYWWTHAIISDKSYKSILKYCNFTVERVSDDCDNAVNYAMNHEFGDIDQYSIYTPTCVAAQQKKNTTGFFVRMKNTLLRRRLVSGYDPCTESYAEKYFNRPDVQRAMHANVTGIRYKWTACSDVLIKTWKDSDKTMLPIYKELAASGLRIWIFSGDTDSVVPVTATRFSLS…
>AT5G22960
MATKTFSLPFLLIVCIFSQLSSTFGDPSVKDLGQHAGYFSLPRSKSARLFHFFFQSRNNSSDPVVIWLSGGPGCSSSNQRYISYLKISNLIYVDQPIRTGFSYANDSTDLRHDEDSVSNDLYDFLQAFFKEHPNLAKDDFYITGESYAGHYIPALASRVHNGNEKKEGIVINLKVTDISLVTATATWSAG
>AT4G15100
MDNHTKSFSSLLISLWFTALLILVEMVSCARQHRRSFLAKEADLVTNLPGQPDVSFKHYAGYVPVDKSNGRALFYWFFEAMDLPKEKPLVLWLNGGPGCSSVGYGATQEIGPFLADTNEKGLIFNPYAWNKEVNMLFLESPVGVGFSYSNTSSDYLNLDDHFAKKDAYTFLCNWFEKFPEHKGNEFYIAGESYAGIYVPELAELVYDNNEKNNDLSLHINLKGFLLGNPDISNPDDWRGWVDYAWSHAVISDETHRNINRLCNFSSDDVWNNDKCNEAIAEVDKQYNEIDIYSLYTSACKGDSAKSSYFASAQFKTNYHISSKRMPPRRLAGYDPCLDDYVKVYYNRADVQKALHASDGVNLKNWSICNMEIFHNWTYVVQSVLPIYQKLIAGGLRIWV…
>AT3G12230
MGSWIPKLLLLQLVLLLTKHADSSSIIKYLPGFEGPLPFELETGYIGVGDEDEDQMFYYFIKSESNPEEDPLLVWLSGGPGCSSFTGLVYENGPLGFKVEAYNGSIPTLVSTTYSWTKVANIIYLDQPVGAGFSYSRNPFADRPSDTGSAKLVNEFVRKWLAKHPDYFSNPFYVTGNSYSGKVIPAIVQEISNGNYICCKPQINLQGYVIGNPVAYYDHDKDSRIPFAHGVALISDELFESLKRSCGGSYSIVDPLNTECLKLIKDYHKCVSGIYQELILKPKCETTSPDCYTYRYLLSIYWANNEIVRRALKVVEGSKGKWERCDLSVRSNQDIKSSIPYHMNNSIKGYRSLVISGDHDMTIPFLGTQAWIRSLNYSITEKWRPWMILDQVAGYTKTY…
>AT5G22980
MEAKTFFLFMLFIFSQSWLSTSKRILNNPSVFSSSLNFSSGNAERLIKSFNLMPKYDVNVIPKGSLDAPRLIERQIDFLATAGSKNASVGPSVQEFGHYAGYYSLPHSKSAKMFYFFFESRNKTTDPVVIWLTGGPGCSSSVAMFYENGPFKISKDLSLYWNDFGWDKVSNIIYVDQPVGTGFSYTSDESDIRNDEDGVSNDLYDFLQAFFKEHPKFVKNDFFITGESYAGHYIPALASRVHSGNKKKEGIPINLKGFAIGNGLTNPEIQYGAYGDYALQMKLISESDHESLKQDYVECQNITKKCSLGGGLVCDSAVEVCTSIFNKIVAKKSGLNYYDIRKKCVGSLCYDFSRMEIFLNKENVRKALGVGDIKFVSCSSTVYDAMIEDWMQNLEVKIP…
>AT2G12480
MVSSRAVVMAIMVLVTVQWLVFAEGYPEEDLVARLPGQPNVGFRQFAGYVDVDSENGRSLFYYYVEAVKEPDTKPLTLWLNGGPGCSSVGGGAFTELGPFYPTGDGRGLRLNSMSWNKASNLLFVESPAGVGWSYSNRSSDYNTGDKSTVNDMLVFLLRWFNKFPELKSRDLFLTGESYAGHYIPQLADVILSYNSRSSGFKFNVKGIAIGNPLLKLDRDFAAAYEYFWSHGMISDEVRLTIMNQCDFANPKNMSNACIYAIVESSVLTEYINSYHILLDVCYPSIVQQELRLKKMNALHANRTRLPYEWTMCSNRLNYSGIDGYIDMLPSLKRIIQNQTPVWIFSGDQDSVIPLQSSRTLVRELAEDLNFKTTIPYGAWFHKEQVGGWVTEYGNLLTF…
>AT3G17180
MNLTLPMKKQKFLLIISLLILLSLLHQDYHIEAQNSDKVVNLPEQPLNPKISHFSGYVNVNQENTRSLFFWFFEALSESPSTRPLVLWLNGGPGCSSIGYGAASELGPFRVVENGTSLSFNQYSWVQEANMLFLESPVGVGFSYTNSSSDLENLNDAFVAEDAYNFMVAWFARYPQYKSRDFFIAGESYAGHYSPQLAELIYDRNKVQPKDSFINLKGFIVGNPLTDDEYDNKGILEYAWSHAVISDHLYDSAKHNCDFKSSNWSEPCNVAMNTVFTKYKEIDIYNIYAPKCISNSSSGASYLGFGVNDKSPAVKDWFKRVRWFEGYDPCYSNYAEEYFNRVDVRLSLHATTRNVARWKVCNDSILQTYHFTVSSMLPTYSKLIKAGLKIWVYSGDADG…
>AT1G11080
MDNYQTKNISNLLTSLCFTTLLILAPVVICTRQHRFDSPKRSLLANEQDLVTGLPGQPDVSFRHYAGYVPVDESNGRAMFYWFFEAMDLPKEKPLVLWLNGGPGCSSVGYGATQEIGPFLVDTNGNGLNFNPYAWNKEANMLFLESPVGVGFSYSNTSSDYQKLGDDFTARDAYTFLCNWFEKFPEHKENTFYIAGESYAGKYVPELAEVVYDNNNNNKKNGSSFHINLKGILLGNPETSDAEDWRGWVDYAWSHAVISDETHRIITRTCNFSSDNTWSNDECNEAVAEVLKQYHEIDIYSIYTSVCIGDSARSSYFDSAQFKTNSRISSKRMPPRLMGGYDPCLDDYARVFYNRADVQKSLHASDGVNLKNWSICNMEIFNNWTGSNPSVLPIYEKLI…
>AT2G24010
MARIHLIIILLVISSTSSSSSSLREQEEDMIKALPGQPQVGFSQFSGYVTVNESHGRSLFYWLTESPSSSHTKPLLLWLNGGPGCSSIGYGASEEIGPFRINKTGSNLYLNKFTWNTEANILFLESPAGVGFSYTNTSSDLKDSGDERTAQENLIFLIKWMSRFPQYQYRDFYIVGESYAGHYVPQLAKKIHLYNKAFNNTPIINLKGFMVGNGDMDKHYDRLGAAMYAWSHAMISDKTYKSILKHCSFTADKTSDKCNWALYFAYREFGKVNGYSIYSPSCVHQTNQTKFLHGRLLVEEYEYDPCTESYAEIYYNRPDVQRAMHANLTSIPYKWTLCNMVVNNNWKDSEFSMLPIYKELTAAGLRIWVFSGDTDAVVPVTGTRLALSKLNLPVKTPWY…
>AT1G15000
MEQATTLFILLSTLLLAVSVESPQPPLFPDEALPTKSGYLPVKPAPGSSMFYAFYEAQEPTTPLPDTPLLVWLQGGPGCSSMIGNFYELGPWRVVSRATDLERNPGAWNRLFGLLFVDNPIGVGFSIAASQQDIPTNQRQVAEHLYAALVEFLEQNPSFENRPVYFTGESYAGKYVPAIGYYILKEKPNGKVNLKGLAIGNGLTDPVTQVQTHAVNVYYSGLVNAKQRVELQKAQEISVALVKSQKWREAADARTELLTLLSNMTGLATLYNTARAIPYRTDLVVDLLNQREAKRVLGVSETVRFEECSDEVEDVLRADVMKSVKFMVEYALERTQVLLYQGMLDLRDGVVSTEEWMKTMNWSGLGMFSTAERRVWKDEDGVVAGYVQRWGNLCHVAVT…
>AT5G42240
MASVSWRAVAVAMVVVLLSLQWFAKGYPEEDLVVRLPGQPTVGFKQYAGYVDVDVKAGRSLFYYYVEAVKQPDSKPLTLWLNGGPGCSSIGGGAFTELGPFYPTGDGRGLRVNSMSWNKASHLLFVESPAGVGWSYSNKSSDYNTGDKSTANDMLVFLLRWFEKFPKLKSRDLFLTGESYAGHYIPQLADAILSYNSHSSGFKFNIKGVAIGNPLLKLDRDSPATYEFFWSHGMISDELKLTITSQCDFDDYTFASPHNVSTACNEAISETENIITEYVNNYDVLLDVCYPSIVQQELRLKKMATKMSMGVDVCMTYERRFYFNLPEVQKALHANRTHLPYSWSMCSGVLNYSDIDGNIDMLPILKRIILNKTPIWIFSGDQDSVVPFGGSRTLVRELA…
>AT5G42230
MAIVSLRDVAMVMVTVQVFARGYPETDLVVRLPGQPKVVFRQYAGYVDLDLNAGRSLFYYFVEAEKHPDTKPLTLWLNGGPGCSSVGGGAFTELGPFYPTGYGRGLRINSMSWNKASNLLFVDSPAGVGWSYSNRSSDYNAGDKSAASDMLVFLLRWFDKFPELKSHDLFLTGESYAGHYIPQLADAILSYNSRSSGFKFNIKGIAIGNPLLKLDRDIPAVYEFFWSHGMISEVVGRTIKIQCDFSHYTYAYPHNVSDACNDAIREAGDITTEYVNTFDVLPDLCYPSIALQELRLKQMATKMSMGVDVCMNYERQFYLNIPEVQMALHANRTNLPYSWSLCSNLLNYSAIDVNTNMLPTLKRIIQNKIPVRIFSGDQDSVVPFLGTRTIVGELANDLN…
>AT1G73280
MASNYVFSVLRSLLLLIHTVFLGQHHVSSATIIKSLPGFEGPLPFELETGYIGVGEEEEVQLFYYFIKSERNPKEDPLLLWLSGGPGCSSISGLLFENGPLAMKLDVYNGTLPSLVSTTYSWTKASSMIFLDQPVGAGFSYSRTQLLNKPSDSGEAKRIHEFLQKWLGKHQEFSSNPFYVGGDSYSGMVVPATVQEISKGNYECCNPPINLQGYVLGNPLTDFVYDYNSRIPFAHGMALISDELFESLKKTCKGDYRNVHPRNTECLKFIEEFNKCTNSICQRRIIDPFCETETPNCYIYRFLLAAYWANDETVRKALQIKKETIGEWVRCHYGIPYNYDIKSSIPYHMNNSINGYRSLIYSGDHDFEVPFLGTQAWIRSLNYSVIDDWRPWMIKDQIA…
>AT2G05850
MGKQQDWSVTACIFLSLSLASQIHCSSQTHFPSHKGGAGLSGDTSHFNSVSRENVLSLKEKDLIEKLPGQPSGISFRQYGGYVAVNEPATRFLYYYFVEAIKPSKSTPLVLWFNGGPGCSSVGFGAFEELGPFRVHSDGKTLYRNPYSWNNEANMLFFEGPISVGFSYSSTPFDWEIFGEQADKLTAEDNYMFLVNWLERFPEYKGRDVYISGQSYAGHYIPQLAQIILHRNNQTFINLRGISIGNPGLDLLIEADNENKFILSHGLVSQKDFEEYSKVCDFANYDMDECPKIMPKFSIEHNKHLDVYNIYAPVCLNSTLSSEPKKCTTIMEVDPCRSNYVKAYLNSENVQEAMHANTTKLPYEWKACNHYLNSVWIDADKDASMVPILHDLMGEGVRV…
>AT3G52000
MGKRQDWSVTACIFLFLSLASQIHCRSHIPFPSPKRGVSSSGDTSHFNVIQRESVPSPKDKDLIQQLPGQPSDVTFKQYGGYVAVNKPAGRFLYYYFVETIKPGNTTPLVIWFNGGPGCSSLGGAFKELGPFRVHSDGKTLFRNPYSWNNEANVLFLETPVGTGFSYSNSPINGKQGDKATAEDNYMFLVNWLERFPEYKGRDIYIAGQSYAGHYVPQLAQIILHRNNQTLINLRGILIGNPSLNREIQDDFGYKFMFSHGLISQQQMDNYNKFCTDSDLYDWDKCHLASQKIEAQKTHLDIYNIYAPLCLNSTLSSEPKKCTTIMKADPCSGNYLKAYLNIKEVQEAIHANTTKIPYEWTSCNTKLLWEWNEKDRYVSLTPILQELMGKGVRVMLYNG…
>AT2G22990
MSLKIKFLLLLVLYHHVDSASIVKFLPGFEGPLPFELETGYIGIGEDENVQFFYYFIKSENNPKEDPLLIWLNGGPGCSCLGGIIFENGPVGLKFEVFNGSAPSLFSTTYSWTKMANIIFLDQPVGSGFSYSKTPIDKTGDISEVKRTHEFLQKWLSRHPQYFSNPLYVVGDSYSGMIVPALVQEISQGNYICCEPPINLQGYMLGNPVTYMDFEQNFRIPYAYGMGLISDEIYEPMKRICNGNYYNVDPSNTQCLKLTEEYHKCTAKINIHHILTPDCDVTNVTSPDCYYYPYHLIECWANDESVREALHIEKGSKGKWARCNRTIPYNHDIVSSIPYHMNNSISGYRSLIYSGDHDIAVPFLATQAWIRSLNYSPIHNWRPWMINNQIAGYTRAYSN…
>AT3G12220
MGSWIPKLLLLQLVLLLTKHADSSSIIKYLPGFEGPLPFELETGYIGVGEEDEDQMFYYFIKSESNPKTDPLLLWLSGGPGCSSFTGLIYENGPLGFKVEAYNGSIPTLVSTTYSWTKVANIIYLDQPVGTGFSYSRNPLADIPSDTGSAKRVDEFLRKWLTKHPEYFSNPFYAGGNSYSGKMVPVIVQEISNGNCIYGKPQIRLQGYVLGSPVTDYDLDRNSRIQFAHGMALISNELYESMKRTCGGNYIFVDPLNTECLELIKDYDNCVSGIYENLILVPKCDLTSPDCHSYRSMLSDYWANNESVRRALKVVEGTTGRWERCKWTLQNNKDIKSSIPYHKKNSIQGYRSLIFSGDHDMLTPYVGTQDWIRSLNYSIIDKWRPWMILDQVAGYTTTY…
>AT2G22920
MKSTPKLLLLLLFIINHHVDSGSIVKFLPGFEGPLPFELETGYIGIGEEEDVQLFYYFIKSERNPKEDPLLLWLSGGPGCSSITGLLFENGPLALKSKVYNGSVPSLVSTTYSWTKTANIIFLDQPIGAGFSYSRIPLIDTPSDTGEVKNIHEFLQKWLSKHPQFSSNPFYASGDSYSGMIVPALVQEISKGNYICCKPPINLQGYILGNPITYFEVDQNYRIPFSHGMALISDELYESIRRDCKGNYFNVDPRNTKCLKLVEEYHKCTDELNEFNILSPDCDTTSPDCFLYPYYLLGYWINDESVRDALHVNKSSIGKWERCTYQNRIPYNKDINNSIPYHMNNSISGYRSLIYSGDHDLVVPFLATQAWIKSLNYSIIHEWRPWMIKDQIAGYIIYF…
>AT3G25420
MGRLVEAIIASILLSLCFTITKSAPKSALITNLPGFNGTFPSKHYAGYVAIDKHRNKNLWYYFVESERNASVDPVVLWLNGGPGCSSMDGFVYEHGPFNFEPKKKNSHLLHLNPYSWSKVSNIIYLDSPVGVGFSYSNDNADYTTDDTKTASDTHTFLLEWFKMFPEFQSNPFFISGESYAGIYVPTLAAEVVKGHKNVTKPVINFKGYLVGNGVTDEVFDGNALVPFTHGMGLISDELYEETKLVCNGTYYTGGQSGVSKECAGKLKTVSDTVNLLNLYNILEPCYHGTSLSALDIEFLPKSLLTLGKTEKPMAVRKRMFGRAWPLGAVVRPGIVPSWSQLLAGFGVPCIDDTVATKWLNDPAVRKAVHAKEEKAIGNWELCSSNLEYRHDTGSMIEY…
>AT2G35770
MMITKKLYQCMCLLCMVIALLDVVSSDDAKEQKMKDKIISLPGQPPNLNFSQFSGYVTVDPAAGRALFYWLTEAPRPSGTKPLVLWLNGGPGCSSIAYGASEEVGPFRVNPDGKTLRLNLYAWNKVANVLFLDSPAGVGFSYTNTSSDELTVGDKRTGEDAYRFLVRWLERFPEYKERAFYIAGESYAGHYIPELAQLIVNRNKGAKNPTINLKGILMGNPLVDDYNDNKGMRDYWWNHGLISDESYNDLTKWCLNDSILFPKLNCNAALNQALSEFGDIDPYNINSPACTTHASSNEWMQAWRYRGNDECVVGYTRKYMNDPNVHKSFHARLNGSTPWTPCSRVIRKNWKDSPKSMLPIIKNLLQAHLRIWIFSGDSDAVLPLSGTRHSINAMKLKSS…
>AT3G12240
MASWIFKLLLLLQCVLVLIQHADSSSIIRYLPGFEGPLPFELETGYIGVGQKEEDQLFYYFIKSENNPEEDPLLVWLTGGPGCSSFSGLVYENGPLAFKVETYNGSVPTLVSTTYSWTKVANIIYLDQPVGTGFSYSRNPFADIPSDTGSVKRVNEFVRKWLAKHPEYFSNPFYVTGNSYSGKVIPAIVQEISNGNYICCKPQINLQGYVIGNPVAYYDHDKDFRIPFAHGVALISDELFESLKASCGGSYSVVDPLNTECLKLIEDYDKCVSGIYEELILKSKCEHTSPDCYTYRYLLSEYWADNETVRRALKVVKGSKGTWERCDYRVLSNQDIKSSIPFHINNSIRGYRSLVISGDHDMTIPFLGTQAWIRSLNYSITEKWRPWMILDQVAGYTKT…
>AT2G35780
MARLLLLFFFFLILLHYASCSRHEQEKDRIFHLPGEPNDVSFSHFSGYITVNESAGRALFYWLTESPPSENPESKPLVLWLNGGPGCSSVAYGAAEEIGPFRINPDGKTLYHNPYSWNKLANLLFLESPAGVGFSYSNTTSDLYTAGDQRTAEDAYVFLVKWFERFPQYKHREFYIAGESYAGHYVPQLSQIVYEKRNPAINFKGFIVGNAVIDDYHDYVGLFEYWWAHGLISDLTYHNLRITCEFGSSEHPSSKCTKAMEAADLEQGNIDPYSIYTVTCKKEAAALRSRFSRVRHPWMWRAYDPCTEKYSGMYFNSPEVQKAMHANITGLAYPWKGCSDIVGEKWADSPLSMLPIYKELIAAGLRIWVFSGDTDSVVPITGTRYSIRALKLQPLSKWY…
>AT1G73300
MANKYFSSVLKSLLLLLHLVFLSKQHVDSASIVKFLPGFEGPLPFELETGYIGIGEEEEVQLFYYFIKSERNPKEDPLILWLTGGPGCSSISGLLFENGPLTMKLDVYNGTLPSLVSTTYSWTKTSSMIFLDQPVGTGFSYSRTQQFNKPSDSGEAKRIHEFLQKWLGKHQEFSSNPFYVAGDSYSGLVVPATVQEISKGNYECCNPPINLQGYVLGNPLTDYAIDSNSRIPFAHGMALISDELYESLKKTCKGEYTNVHPRNTQCLKFIEEFNKCTNRILQQLILDPLCETETPDCYIYRYLLTTYWANDATVREALQINKESIGEWVRCYRTIPYDNDIKSSMPYHVNNSISGYRSLIYSGDHDLEVPYLGTQAWIRSLNYSIIDDWRPWMIKNQIA…
>AT3G10450
MANDYVSTVLLLLSLLIFLSQRTDSASIVKSLPGFDGPLPFELETGYIGVGEEEEVQLFYYFIKSERNPQEDPLLLWLSGGPGCSSISGLLYENGPVNVKIEVYNGTLPSLVSTTYSWTKVSSIIYLDQPVGTGFSYSRTKLVNKPSDSGEAKRIHEFLHKWLGKHQEFSSNPFYVGGDSYCGMVIPALVQEISKGNYVCCKPPINLQGYILGNPSTENEVDINYRIPYAHGMALISDELYESMKRICKGKYENVDPRNTKCLKLVGEYQKCTKRINKALIITPECVDTSPDCYMYRYLLTTYWANDENVQRALHVNKGSIGEWVRCYFEIPYNHDIKSSVPYHMNNSIDGYASLIFSGDHDMEVPYLGTQAWIRSLNYSLIDDWRPWMIGDQIAGYTR…
>AT3G63470
MRKGQGYSYSVIASVLVLLCVVVSRIECSSQVHALSRLYLSKRGVGGSSTMDTSHFKAVKDLKPSSLRSAANQEGLRKRDLIRRLPGQPPVSFDQYGGYVTVNESAGRSFFYYFVEASKSKDSSPLLLWLNGGPGCSSLAYGALQELGPFRVHSDGKTLFRNRYAWNNAANVLFLESPAGVGFSYTNTTSDLEKHGDRNTAADNYIFLVNWLERFPEYKGRDLYIAGESYAGHYVPQLAHTILLHHRSFFNLKGILIGNAVINDETDLMGMYDFFESHALISEDSLARLKSNCDLKTESASVMTEECAVVSDQIDMDTYYLDIYNIYAPLCLNSTLTRRPKRGTTIREFDPCSDHYVQAYLNRPEVQAALHANATKLPYEWQPCSSVIKKWNDSPTTVI…

## Sheet: Table S3
Table S3.cis-acting elements analysis of SCPL family members in G. hirsutum
gene ID	site name	sequence	position	Strand matrix	Organism	function
Gh_SCPL1	ABRE	GACACGTGGC	1548	+	Triticum aestivum	ABA responsive cis−acting element
Gh_SCPL1	ABRE	CACGTG	1550	-	Arabidopsis thaliana	ABA responsive cis−acting element
Gh_SCPL1	ABRE	ACGTG	1551	+	Arabidopsis thaliana	ABA responsive cis−acting element
Gh_SCPL10	ABRE	ACGTG	1420	+	Arabidopsis thaliana	ABA responsive cis−acting element
Gh_SCPL10	MBS	CAACTG	303	-	Arabidopsis thaliana	MYB binding site involved
Gh_SCPL11	ABRE	TACGGTC	76	+	Arabidopsis thaliana	ABA responsive cis−acting element
Gh_SCPL11	ABRE	CACGTG	132	+	Arabidopsis thaliana	ABA responsive cis−acting element
Gh_SCPL11	ABRE	ACGTG	133	+	Arabidopsis thaliana	ABA responsive cis−acting element
Gh_SCPL11	GARE-motif	TCTGTTG	580	-	Brassica oleracea	GA responsive cis−acting element
Gh_SCPL11	MRE	AACCTAA	1276	+	Petroselinum crispum	MYB binding site involved
Gh_SCPL12	TCA-element	CCATCTTTTT	583	+	Nicotiana tabacum	SA responsive cis−acting element
Gh_SCPL12	AuxRR-core	GGTCCAT	1284	-	Nicotiana tabacum	auxin responsive cis−acting element
Gh_SCPL12	TGACG-motif	TGACG	1915	-	Hordeum vulgare	MeJA responsive cis−acting element
Gh_SCPL12	CGTCA-motif	CGTCA	1915	+	Hordeum vulgare	MeJA responsive cis−acting element
Gh_SCPL12	P-box	CCTTTTG	937	-	Oryza sativa	GA responsive cis−acting element
Gh_SCPL12	P-box	CAACAAACCCCTT	697	+	Petroselinum crispum	GA responsive cis−acting element
Gh_SCPL12	MBS	CAACTG	1549	-	Arabidopsis thaliana	MYB binding site involved
Gh_SCPL12	MBS	CAACTG	1868	+	Arabidopsis thaliana	MYB binding site involved
Gh_SCPL13	TCA-element	CCATCTTTTT	298	+	Nicotiana tabacum	SA responsive cis−acting element
Gh_SCPL13	ABRE	ACGTG	565	-	Arabidopsis thaliana	ABA responsive cis−acting element
Gh_SCPL13	GARE-motif	TCTGTTG	116	-	Brassica oleracea	GA responsive cis−acting element
Gh_SCPL13	MRE	AACCTAA	442	-	Petroselinum crispum	MYB binding site involved
Gh_SCPL13	MRE	AACCTAA	1265	-	Petroselinum crispum	MYB binding site involved
Gh_SCPL14	TGA-element	AACGAC	1928	-	Brassica oleracea	auxin responsive cis−acting element
Gh_SCPL14	ABRE	ACGTG	1692	+	Arabidopsis thaliana	ABA responsive cis−acting element
Gh_SCPL14	ABRE	ACGTG	1718	-	Arabidopsis thaliana	ABA responsive cis−acting element
Gh_SCPL14	TGACG-motif	TGACG	298	+	Hordeum vulgare	MeJA responsive cis−acting element
Gh_SCPL14	TGACG-motif	TGACG	756	-	Hordeum vulgare	MeJA responsive cis−acting element
Gh_SCPL14	CGTCA-motif	CGTCA	298	-	Hordeum vulgare	MeJA responsive cis−acting element
Gh_SCPL14	CGTCA-motif	CGTCA	756	+	Hordeum vulgare	MeJA responsive cis−acting element
Gh_SCPL14	P-box	CCTTTTG	1230	-	Oryza sativa	GA responsive cis−acting element
Gh_SCPL14	MBS	CAACTG	1731	+	Arabidopsis thaliana	MYB binding site involved
Gh_SCPL14	MRE	AACCTAA	484	+	Petroselinum crispum	MYB binding site involved
Gh_SCPL15	TGA-element	AACGAC	1880	-	Brassica oleracea	auxin responsive cis−acting element
Gh_SCPL15	TATC-box	TATCCCA	1745	+	Oryza sativa	GA responsive cis−acting element
Gh_SCPL15	ABRE	GACACGTGGC	739	-	Triticum aestivum	ABA responsive cis−acting element
Gh_SCPL15	TGACG-motif	TGACG	1330	+	Hordeum vulgare	MeJA responsive cis−acting element
Gh_SCPL15	CGTCA-motif	CGTCA	1330	-	Hordeum vulgare	MeJA responsive cis−acting element
Gh_SCPL15	MBS	CAACTG	1947	-	Arabidopsis thaliana	MYB binding site involved
Gh_SCPL15	MBSI	TTTTTACGGTTA	686	+	Petunia hybrida	MYB binding site involved
Gh_SCPL16	ABRE	ACGTG	1323	+	Arabidopsis thaliana	ABA responsive cis−acting element
Gh_SCPL17	TGA-element	AACGAC	1336	+	Brassica oleracea	auxin responsive cis−acting element
Gh_SCPL17	TATC-box	TATCCCA	1574	+	Oryza sativa	GA responsive cis−acting element
Gh_SCPL17	ABRE	ACGTG	416	+	Arabidopsis thaliana	ABA responsive cis−acting element
Gh_SCPL17	TGACG-motif	TGACG	4	-	Hordeum vulgare	MeJA responsive cis−acting element
Gh_SCPL17	TGACG-motif	TGACG	414	+	Hordeum vulgare	MeJA responsive cis−acting element
Gh_SCPL17	TGACG-motif	TGACG	1939	-	Hordeum vulgare	MeJA responsive cis−acting element
Gh_SCPL17	CGTCA-motif	CGTCA	4	+	Hordeum vulgare	MeJA responsive cis−acting element
Gh_SCPL17	CGTCA-motif	CGTCA	414	-	Hordeum vulgare	MeJA responsive cis−acting element
Gh_SCPL17	CGTCA-motif	CGTCA	1939	+	Hordeum vulgare	MeJA responsive cis−acting element
Gh_SCPL17	MBS	CAACTG	1114	+	Arabidopsis thaliana	MYB binding site involved
Gh_SCPL18	TGA-element	AACGAC	342	+	Brassica oleracea	auxin responsive cis−acting element
Gh_SCPL18	ABRE	ACGTG	991	+	Arabidopsis thaliana	ABA responsive cis−acting element
Gh_SCPL18	ABRE	CACGTG	1115	-	Arabidopsis thaliana	ABA responsive cis−acting element
Gh_SCPL18	ABRE	ACGTG	1116	+	Arabidopsis thaliana	ABA responsive cis−acting element
Gh_SCPL18	ABRE	ACGTG	1712	-	Arabidopsis thaliana	ABA responsive cis−acting element
Gh_SCPL18	ABRE	ACGTG	1872	+	Arabidopsis thaliana	ABA responsive cis−acting element
Gh_SCPL18	ABRE	ACGTG	1917	-	Arabidopsis thaliana	ABA responsive cis−acting element
Gh_SCPL18	TGACG-motif	TGACG	989	+	Hordeum vulgare	MeJA responsive cis−acting element
Gh_SCPL18	TGACG-motif	TGACG	1894	+	Hordeum vulgare	MeJA responsive cis−acting element
Gh_SCPL18	CGTCA-motif	CGTCA	989	-	Hordeum vulgare	MeJA responsive cis−acting element
Gh_SCPL18	CGTCA-motif	CGTCA	1894	-	Hordeum vulgare	MeJA responsive cis−acting element
Gh_SCPL18	GARE-motif	TCTGTTG	1334	-	Brassica oleracea	GA responsive cis−acting element
Gh_SCPL18	MBS	CAACTG	44	+	Arabidopsis thaliana	MYB binding site involved
Gh_SCPL18	MRE	AACCTAA	919	-	Petroselinum crispum	MYB binding site involved
Gh_SCPL19	ABRE	ACGTG	1876	+	Arabidopsis thaliana	ABA responsive cis−acting element
Gh_SCPL19	ABRE	ACGTG	1917	-	Arabidopsis thaliana	ABA responsive cis−acting element
Gh_SCPL19	TGACG-motif	TGACG	1898	+	Hordeum vulgare	MeJA responsive cis−acting element
Gh_SCPL19	CGTCA-motif	CGTCA	1898	-	Hordeum vulgare	MeJA responsive cis−acting element
Gh_SCPL2	TCA-element	CCATCTTTTT	282	+	Nicotiana tabacum	SA responsive cis−acting element
Gh_SCPL2	ABRE	ACGTG	548	+	Arabidopsis thaliana	ABA responsive cis−acting element
Gh_SCPL2	ABRE	GACACGTGGC	1182	-	Triticum aestivum	ABA responsive cis−acting element
Gh_SCPL2	ABRE	CACGTG	1184	-	Arabidopsis thaliana	ABA responsive cis−acting element
Gh_SCPL2	ABRE	ACGTG	1185	+	Arabidopsis thaliana	ABA responsive cis−acting element
Gh_SCPL2	ABRE	GACACGTGGC	1567	+	Triticum aestivum	ABA responsive cis−acting element
Gh_SCPL2	ABRE	CACGTG	1569	-	Arabidopsis thaliana	ABA responsive cis−acting element
Gh_SCPL2	ABRE	ACGTG	1570	+	Arabidopsis thaliana	ABA responsive cis−acting element
Gh_SCPL2	CGTCA-motif	CGTCA	409	-	Hordeum vulgare	MeJA responsive cis−acting element
Gh_SCPL2	CGTCA-motif	CGTCA	841	+	Hordeum vulgare	MeJA responsive cis−acting element
Gh_SCPL2	CGTCA-motif	CGTCA	1010	+	Hordeum vulgare	MeJA responsive cis−acting element
Gh_SCPL2	TGACG-motif	TGACG	409	+	Hordeum vulgare	MeJA responsive cis−acting element
Gh_SCPL2	TGACG-motif	TGACG	841	-	Hordeum vulgare	MeJA responsive cis−acting element
Gh_SCPL2	TGACG-motif	TGACG	1010	-	Hordeum vulgare	MeJA responsive cis−acting element
Gh_SCPL2	MBSI	TTTTTACGGTTA	1931	-	Petunia hybrida	MYB binding site involved
Gh_SCPL20	ABRE	CACGTG	1762	-	Arabidopsis thaliana	ABA responsive cis−acting element
Gh_SCPL20	ABRE	ACGTG	1763	+	Arabidopsis thaliana	ABA responsive cis−acting element
Gh_SCPL20	MBS	CAACTG	421	-	Arabidopsis thaliana	MYB binding site involved
Gh_SCPL20	MBS	CAACTG	1589	+	Arabidopsis thaliana	MYB binding site involved
Gh_SCPL21	TCA-element	CCATCTTTTT	1040	+	Nicotiana tabacum	SA responsive cis−acting element
Gh_SCPL21	MRE	AACCTAA	1212	-	Petroselinum crispum	MYB binding site involved
Gh_SCPL22	ABRE	ACGTG	57	-	Arabidopsis thaliana	ABA responsive cis−acting element
Gh_SCPL22	ABRE	ACGTG	1315	-	Arabidopsis thaliana	ABA responsive cis−acting element
Gh_SCPL22	CGTCA-motif	CGTCA	613	+	Hordeum vulgare	MeJA responsive cis−acting element
Gh_SCPL22	CGTCA-motif	CGTCA	1697	-	Hordeum vulgare	MeJA responsive cis−acting element
Gh_SCPL22	TGACG-motif	TGACG	613	-	Hordeum vulgare	MeJA responsive cis−acting element
Gh_SCPL22	TGACG-motif	TGACG	1697	+	Hordeum vulgare	MeJA responsive cis−acting element
Gh_SCPL22	P-box	CCTTTTG	361	+	Oryza sativa	GA responsive cis−acting element
Gh_SCPL22	MRE	AACCTAA	87	-	Petroselinum crispum	MYB binding site involved
Gh_SCPL22	MRE	AACCTAA	1976	+	Petroselinum crispum	MYB binding site involved
Gh_SCPL22	CCAAT-box	CAACGG	550	+	Hordeum vulgare	MYB binding site involved
Gh_SCPL22	CCAAT-box	CAACGG	1735	-	Hordeum vulgare	MYB binding site involved
Gh_SCPL23	TGA-element	AACGAC	1705	-	Brassica oleracea	auxin responsive cis−acting element
Gh_SCPL23	ABRE	ACGTG	163	-	Arabidopsis thaliana	ABA responsive cis−acting element
Gh_SCPL23	MBS	CAACTG	183	+	Arabidopsis thaliana	MYB binding site involved
Gh_SCPL23	MRE	AACCTAA	1248	+	Petroselinum crispum	MYB binding site involved
Gh_SCPL24	ABRE	CACGTG	555	+	Arabidopsis thaliana	ABA responsive cis−acting element
Gh_SCPL24	ABRE	ACGTG	556	+	Arabidopsis thaliana	ABA responsive cis−acting element
Gh_SCPL24	ABRE	GCAACGTGTC	719	+	Hordeum vulgare	ABA responsive cis−acting element
Gh_SCPL24	ABRE	CACGTG	721	+	Arabidopsis thaliana	ABA responsive cis−acting element
Gh_SCPL24	ABRE	ACGTG	722	+	Arabidopsis thaliana	ABA responsive cis−acting element
Gh_SCPL24	ABRE	ACGTG	757	+	Arabidopsis thaliana	ABA responsive cis−acting element
Gh_SCPL24	MBS	CAACTG	157	-	Arabidopsis thaliana	MYB binding site involved
Gh_SCPL25	TGA-element	AACGAC	1339	-	Brassica oleracea	auxin responsive cis−acting element
Gh_SCPL25	TCA-element	CCATCTTTTT	686	+	Nicotiana tabacum	SA responsive cis−acting element
Gh_SCPL25	TCA-element	CCATCTTTTT	701	-	Nicotiana tabacum	SA responsive cis−acting element
Gh_SCPL25	TCA-element	CCATCTTTTT	1073	-	Nicotiana tabacum	SA responsive cis−acting element
Gh_SCPL25	ABRE	ACGTG	2	-	Arabidopsis thaliana	ABA responsive cis−acting element
Gh_SCPL25	ABRE	ACGTG	1369	+	Arabidopsis thaliana	ABA responsive cis−acting element
Gh_SCPL25	ABRE	TACGGTC	1863	-	Arabidopsis thaliana	ABA responsive cis−acting element
Gh_SCPL25	AuxRR-core	GGTCCAT	1860	-	Nicotiana tabacum	auxin responsive cis−acting element
Gh_SCPL25	GARE-motif	TCTGTTG	520	-	Brassica oleracea	GA responsive cis−acting element
Gh_SCPL25	MRE	AACCTAA	809	+	Petroselinum crispum	MYB binding site involved
Gh_SCPL25	MRE	AACCTAA	1674	+	Petroselinum crispum	MYB binding site involved
Gh_SCPL26	TATC-box	TATCCCA	557	-	Oryza sativa	GA responsive cis−acting element
Gh_SCPL26	CGTCA-motif	CGTCA	423	-	Hordeum vulgare	MeJA responsive cis−acting element
Gh_SCPL26	CGTCA-motif	CGTCA	435	+	Hordeum vulgare	MeJA responsive cis−acting element
Gh_SCPL26	CGTCA-motif	CGTCA	514	+	Hordeum vulgare	MeJA responsive cis−acting element
Gh_SCPL26	TGACG-motif	TGACG	423	+	Hordeum vulgare	MeJA responsive cis−acting element
Gh_SCPL26	TGACG-motif	TGACG	435	-	Hordeum vulgare	MeJA responsive cis−acting element
Gh_SCPL26	TGACG-motif	TGACG	514	-	Hordeum vulgare	MeJA responsive cis−acting element
Gh_SCPL27	TGA-element	AACGAC	305	+	Brassica oleracea	auxin responsive cis−acting element
Gh_SCPL27	ABRE	ACGTG	1541	-	Arabidopsis thaliana	ABA responsive cis−acting element
Gh_SCPL27	CGTCA-motif	CGTCA	777	-	Hordeum vulgare	MeJA responsive cis−acting element
Gh_SCPL27	TGACG-motif	TGACG	777	+	Hordeum vulgare	MeJA responsive cis−acting element
Gh_SCPL27	P-box	CCTTTTG	453	+	Oryza sativa	GA responsive cis−acting element
Gh_SCPL27	P-box	CCTTTTG	481	-	Oryza sativa	GA responsive cis−acting element
Gh_SCPL27	P-box	CCTTTTG	509	+	Oryza sativa	GA responsive cis−acting element
Gh_SCPL27	P-box	CCTTTTG	913	-	Oryza sativa	GA responsive cis−acting element
Gh_SCPL27	P-box	CCTTTTG	1982	-	Oryza sativa	GA responsive cis−acting element
Gh_SCPL27	GARE-motif	TCTGTTG	3	+	Brassica oleracea	GA responsive cis−acting element
Gh_SCPL27	MBS	CAACTG	407	-	Arabidopsis thaliana	MYB binding site involved
Gh_SCPL27	MRE	AACCTAA	1529	+	Petroselinum crispum	MYB binding site involved
Gh_SCPL27	CCAAT-box	CAACGG	153	-	Hordeum vulgare	MYB binding site involved
Gh_SCPL28	TGA-element	AACGAC	848	-	Brassica oleracea	auxin responsive cis−acting element
Gh_SCPL28	TCA-element	CCATCTTTTT	428	+	Nicotiana tabacum	SA responsive cis−acting element
Gh_SCPL28	AuxRR-core	GGTCCAT	1246	+	Nicotiana tabacum	auxin responsive cis−acting element
Gh_SCPL28	CGTCA-motif	CGTCA	1066	-	Hordeum vulgare	MeJA responsive cis−acting element
Gh_SCPL28	CGTCA-motif	CGTCA	1917	-	Hordeum vulgare	MeJA responsive cis−acting element
Gh_SCPL28	TGACG-motif	TGACG	1066	+	Hordeum vulgare	MeJA responsive cis−acting element
Gh_SCPL28	TGACG-motif	TGACG	1917	+	Hordeum vulgare	MeJA responsive cis−acting element
Gh_SCPL28	P-box	CCTTTTG	1045	-	Oryza sativa	GA responsive cis−acting element
Gh_SCPL28	MBS	CAACTG	1205	+	Arabidopsis thaliana	MYB binding site involved
Gh_SCPL28	MRE	AACCTAA	1655	-	Petroselinum crispum	MYB binding site involved
Gh_SCPL29	TGACG-motif	TGACG	1363	+	Hordeum vulgare	MeJA responsive cis−acting element
Gh_SCPL29	TGACG-motif	TGACG	1514	+	Hordeum vulgare	MeJA responsive cis−acting element
Gh_SCPL29	CGTCA-motif	CGTCA	1363	-	Hordeum vulgare	MeJA responsive cis−acting element
Gh_SCPL29	CGTCA-motif	CGTCA	1514	-	Hordeum vulgare	MeJA responsive cis−acting element
Gh_SCPL29	P-box	CCTTTTG	1342	-	Oryza sativa	GA responsive cis−acting element
Gh_SCPL29	MBS	CAACTG	1496	+	Arabidopsis thaliana	MYB binding site involved
Gh_SCPL3	ABRE	ACGTG	30	+	Arabidopsis thaliana	ABA responsive cis−acting element
Gh_SCPL3	ABRE	GACACGTGGC	302	+	Triticum aestivum	ABA responsive cis−acting element
Gh_SCPL3	P-box	CCTTTTG	1964	-	Oryza sativa	GA responsive cis−acting element
Gh_SCPL3	MRE	AACCTAA	804	-	Petroselinum crispum	MYB binding site involved
Gh_SCPL3	MRE	AACCTAA	1393	-	Petroselinum crispum	MYB binding site involved
Gh_SCPL3	MRE	AACCTAA	1398	-	Petroselinum crispum	MYB binding site involved
Gh_SCPL30	TGA-element	AACGAC	1719	+	Brassica oleracea	auxin responsive cis−acting element
Gh_SCPL30	TCA-element	CCATCTTTTT	1674	+	Nicotiana tabacum	SA responsive cis−acting element
Gh_SCPL30	MBS	CAACTG	1369	+	Arabidopsis thaliana	MYB binding site involved
Gh_SCPL30	MBS	CAACTG	1483	-	Arabidopsis thaliana	MYB binding site involved
Gh_SCPL30	MBS	CAACTG	1819	-	Arabidopsis thaliana	MYB binding site involved
Gh_SCPL30	MBSI	TTTTTACGGTTA	1600	-	Petunia hybrida	MYB binding site involved
Gh_SCPL30	MRE	AACCTAA	86	+	Petroselinum crispum	MYB binding site involved
Gh_SCPL31	TCA-element	CCATCTTTTT	719	+	Nicotiana tabacum	SA responsive cis−acting element
Gh_SCPL31	ABRE	ACGTG	1876	+	Arabidopsis thaliana	ABA responsive cis−acting element
Gh_SCPL31	P-box	CCTTTTG	423	-	Oryza sativa	GA responsive cis−acting element
Gh_SCPL31	P-box	CCTTTTG	1940	+	Oryza sativa	GA responsive cis−acting element
Gh_SCPL31	MBS	CAACTG	1627	+	Arabidopsis thaliana	MYB binding site involved
Gh_SCPL32	TC-rich repeats	GTTTTCTTAC	1800	+	Nicotiana tabacum	defense responsiveness cis−acting element
Gh_SCPL32	TCA-element	CCATCTTTTT	270	+	Nicotiana tabacum	SA responsive cis−acting element
Gh_SCPL32	ABRE	ACGTG	399	-	Arabidopsis thaliana	ABA responsive cis−acting element
Gh_SCPL32	ABRE	ACGTG	524	-	Arabidopsis thaliana	ABA responsive cis−acting element
Gh_SCPL32	ABRE	ACGTG	992	-	Arabidopsis thaliana	ABA responsive cis−acting element
Gh_SCPL32	ABRE	ACGTG	1855	-	Arabidopsis thaliana	ABA responsive cis−acting element
Gh_SCPL32	CGTCA-motif	CGTCA	879	-	Hordeum vulgare	MeJA responsive cis−acting element
Gh_SCPL32	TGACG-motif	TGACG	879	+	Hordeum vulgare	MeJA responsive cis−acting element
Gh_SCPL32	MBS	CAACTG	928	-	Arabidopsis thaliana	MYB binding site involved
Gh_SCPL32	MBS	CAACTG	1092	+	Arabidopsis thaliana	MYB binding site involved
Gh_SCPL33	TCA-element	CCATCTTTTT	1251	+	Nicotiana tabacum	SA responsive cis−acting element
Gh_SCPL33	TCA-element	CCATCTTTTT	1882	+	Nicotiana tabacum	SA responsive cis−acting element
Gh_SCPL33	ABRE	ACGTG	1373	+	Arabidopsis thaliana	ABA responsive cis−acting element
Gh_SCPL33	TGACG-motif	TGACG	777	+	Hordeum vulgare	MeJA responsive cis−acting element
Gh_SCPL33	CGTCA-motif	CGTCA	777	-	Hordeum vulgare	MeJA responsive cis−acting element
Gh_SCPL33	P-box	CCTTTTG	1024	-	Oryza sativa	GA responsive cis−acting element
Gh_SCPL33	P-box	CCTTTTG	1304	-	Oryza sativa	GA responsive cis−acting element
Gh_SCPL34	TGA-element	AACGAC	1066	+	Brassica oleracea	auxin responsive cis−acting element
Gh_SCPL34	TGA-element	AACGAC	1438	-	Brassica oleracea	auxin responsive cis−acting element
Gh_SCPL34	TCA-element	TCAGAAGAGG	950	-	Brassica oleracea	SA responsive cis−acting element
Gh_SCPL34	ABRE	ACGTG	672	-	Arabidopsis thaliana	ABA responsive cis−acting element
Gh_SCPL34	ABRE	ACGTG	787	-	Arabidopsis thaliana	ABA responsive cis−acting element
Gh_SCPL34	ABRE	ACGTG	1567	+	Arabidopsis thaliana	ABA responsive cis−acting element
Gh_SCPL34	TGACG-motif	TGACG	674	-	Hordeum vulgare	MeJA responsive cis−acting element
Gh_SCPL34	CGTCA-motif	CGTCA	674	+	Hordeum vulgare	MeJA responsive cis−acting element
Gh_SCPL34	MBS	CAACTG	29	+	Arabidopsis thaliana	MYB binding site involved
Gh_SCPL34	MBS	CAACTG	1740	+	Arabidopsis thaliana	MYB binding site involved
Gh_SCPL35	ABRE	ACGTG	336	-	Arabidopsis thaliana	ABA responsive cis−acting element
Gh_SCPL35	ABRE	CACGTG	1116	-	Arabidopsis thaliana	ABA responsive cis−acting element
Gh_SCPL35	ABRE	ACGTG	1117	+	Arabidopsis thaliana	ABA responsive cis−acting element
Gh_SCPL35	ABRE	ACGTG	1831	+	Arabidopsis thaliana	ABA responsive cis−acting element
Gh_SCPL35	TGACG-motif	TGACG	1665	-	Hordeum vulgare	MeJA responsive cis−acting element
Gh_SCPL35	CGTCA-motif	CGTCA	1665	+	Hordeum vulgare	MeJA responsive cis−acting element
Gh_SCPL35	GARE-motif	TCTGTTG	497	+	Brassica oleracea	GA responsive cis−acting element
Gh_SCPL35	CCAAT-box	CAACGG	609	+	Hordeum vulgare	MYB binding site involved
Gh_SCPL36	TATC-box	TATCCCA	1329	+	Oryza sativa	GA responsive cis−acting element
Gh_SCPL36	CGTCA-motif	CGTCA	858	-	Hordeum vulgare	MeJA responsive cis−acting element
Gh_SCPL36	TGACG-motif	TGACG	858	+	Hordeum vulgare	MeJA responsive cis−acting element
Gh_SCPL36	CCAAT-box	CAACGG	625	+	Hordeum vulgare	MYB binding site involved
Gh_SCPL37	TATC-box	TATCCCA	1551	+	Oryza sativa	GA responsive cis−acting element
Gh_SCPL37	ABRE	CACGTG	786	+	Arabidopsis thaliana	ABA responsive cis−acting element
Gh_SCPL37	ABRE	ACGTG	787	+	Arabidopsis thaliana	ABA responsive cis−acting element
Gh_SCPL38	TC-rich repeats	ATTCTCTAAC	1140	+	Nicotiana tabacum	defense responsiveness cis−acting element
Gh_SCPL38	TCA-element	CCATCTTTTT	1946	+	Nicotiana tabacum	SA responsive cis−acting element
Gh_SCPL38	AuxRR-core	GGTCCAT	483	-	Nicotiana tabacum	auxin responsive cis−acting element
Gh_SCPL38	TGACG-motif	TGACG	1433	-	Hordeum vulgare	MeJA responsive cis−acting element
Gh_SCPL38	CGTCA-motif	CGTCA	1433	+	Hordeum vulgare	MeJA responsive cis−acting element
Gh_SCPL39	TGA-element	AACGAC	1375	+	Brassica oleracea	auxin responsive cis−acting element
Gh_SCPL39	TC-rich repeats	ATTCTCTAAC	407	+	Nicotiana tabacum	defense responsiveness cis−acting element
Gh_SCPL39	TC-rich repeats	GTTTTCTTAC	1708	+	Nicotiana tabacum	defense responsiveness cis−acting element
Gh_SCPL39	TATC-box	TATCCCA	1899	+	Oryza sativa	GA responsive cis−acting element
Gh_SCPL39	TCA-element	CCATCTTTTT	432	-	Nicotiana tabacum	SA responsive cis−acting element
Gh_SCPL39	ABRE	AACCCGG	869	-	Arabidopsis thaliana	ABA responsive cis−acting element
Gh_SCPL39	ABRE	ACGTG	1291	-	Arabidopsis thaliana	ABA responsive cis−acting element
Gh_SCPL39	TGACG-motif	TGACG	1266	+	Hordeum vulgare	MeJA responsive cis−acting element
Gh_SCPL39	CGTCA-motif	CGTCA	1266	-	Hordeum vulgare	MeJA responsive cis−acting element
Gh_SCPL39	MRE	AACCTAA	983	+	Petroselinum crispum	MYB binding site involved
Gh_SCPL40	MBS	CAACTG	327	+	Arabidopsis thaliana	MYB binding site involved
Gh_SCPL41	TC-rich repeats	GTTTTCTTAC	1435	-	Nicotiana tabacum	defense responsiveness cis−acting element
Gh_SCPL41	TCA-element	CCATCTTTTT	562	+	Nicotiana tabacum	SA responsive cis−acting element
Gh_SCPL41	TCA-element	TCAGAAGAGG	627	-	Brassica oleracea	SA responsive cis−acting element
Gh_SCPL41	TCA-element	CCATCTTTTT	1863	+	Nicotiana tabacum	SA responsive cis−acting element
Gh_SCPL41	ABRE	AACCCGG	121	-	Arabidopsis thaliana	ABA responsive cis−acting element
Gh_SCPL41	ABRE	ACGTG	646	-	Arabidopsis thaliana	ABA responsive cis−acting element
Gh_SCPL41	ABRE	CACGTG	1309	-	Arabidopsis thaliana	ABA responsive cis−acting element
Gh_SCPL41	ABRE	ACGTG	1310	+	Arabidopsis thaliana	ABA responsive cis−acting element
Gh_SCPL41	CGTCA-motif	CGTCA	1756	+	Hordeum vulgare	MeJA responsive cis−acting element
Gh_SCPL41	TGACG-motif	TGACG	1756	-	Hordeum vulgare	MeJA responsive cis−acting element
Gh_SCPL41	MBS	CAACTG	1109	-	Arabidopsis thaliana	MYB binding site involved
Gh_SCPL42	TCA-element	CCATCTTTTT	1223	+	Nicotiana tabacum	SA responsive cis−acting element
Gh_SCPL42	ABRE	CACGTG	538	+	Arabidopsis thaliana	ABA responsive cis−acting element
Gh_SCPL42	ABRE	ACGTG	539	+	Arabidopsis thaliana	ABA responsive cis−acting element
Gh_SCPL42	TGACG-motif	TGACG	487	-	Hordeum vulgare	MeJA responsive cis−acting element
Gh_SCPL42	TGACG-motif	TGACG	1967	+	Hordeum vulgare	MeJA responsive cis−acting element
Gh_SCPL42	CGTCA-motif	CGTCA	487	+	Hordeum vulgare	MeJA responsive cis−acting element
Gh_SCPL42	CGTCA-motif	CGTCA	1967	-	Hordeum vulgare	MeJA responsive cis−acting element
Gh_SCPL42	P-box	CCTTTTG	1548	+	Oryza sativa	GA responsive cis−acting element
Gh_SCPL43	TC-rich repeats	GTTTTCTTAC	690	-	Nicotiana tabacum	defense responsiveness cis−acting element
Gh_SCPL43	TC-rich repeats	ATTCTCTAAC	1203	-	Nicotiana tabacum	defense responsiveness cis−acting element
Gh_SCPL43	TCA-element	TCAGAAGAGG	84	+	Brassica oleracea	SA responsive cis−acting element
Gh_SCPL43	TCA-element	CCATCTTTTT	360	-	Nicotiana tabacum	SA responsive cis−acting element
Gh_SCPL43	TCA-element	CCATCTTTTT	1753	+	Nicotiana tabacum	SA responsive cis−acting element
Gh_SCPL43	ABRE	ACGTG	1049	-	Arabidopsis thaliana	ABA responsive cis−acting element
Gh_SCPL43	GARE-motif	TCTGTTG	1985	-	Brassica oleracea	GA responsive cis−acting element
Gh_SCPL43	CCAAT-box	CAACGG	895	-	Hordeum vulgare	MYB binding site involved
Gh_SCPL44	TC-rich repeats	GTTTTCTTAC	1480	-	Nicotiana tabacum	defense responsiveness cis−acting element
Gh_SCPL44	GARE-motif	TCTGTTG	1529	-	Brassica oleracea	GA responsive cis−acting element
Gh_SCPL44	P-box	CCTTTTG	1555	-	Oryza sativa	GA responsive cis−acting element
Gh_SCPL44	MRE	AACCTAA	1588	-	Petroselinum crispum	MYB binding site involved
Gh_SCPL45	TC-rich repeats	ATTCTCTAAC	1423	+	Nicotiana tabacum	defense responsiveness cis−acting element
Gh_SCPL45	TCA-element	CCATCTTTTT	289	+	Nicotiana tabacum	SA responsive cis−acting element
Gh_SCPL45	ABRE	ACGTG	442	+	Arabidopsis thaliana	ABA responsive cis−acting element
Gh_SCPL45	ABRE	ACGTG	609	+	Arabidopsis thaliana	ABA responsive cis−acting element
Gh_SCPL47	TC-rich repeats	ATTCTCTAAC	1572	+	Nicotiana tabacum	defense responsiveness cis−acting element
Gh_SCPL47	TCA-element	CCATCTTTTT	449	-	Nicotiana tabacum	SA responsive cis−acting element
Gh_SCPL47	ABRE	GACACGTGGC	1512	+	Triticum aestivum	ABA responsive cis−acting element
Gh_SCPL47	ABRE	CACGTG	1514	-	Arabidopsis thaliana	ABA responsive cis−acting element
Gh_SCPL47	ABRE	ACGTG	1515	+	Arabidopsis thaliana	ABA responsive cis−acting element
Gh_SCPL47	TGACG-motif	TGACG	1756	-	Hordeum vulgare	MeJA responsive cis−acting element
Gh_SCPL47	CGTCA-motif	CGTCA	1756	+	Hordeum vulgare	MeJA responsive cis−acting element
Gh_SCPL47	MBS	CAACTG	56	+	Arabidopsis thaliana	MYB binding site involved
Gh_SCPL48	TGA-element	AACGAC	346	-	Brassica oleracea	auxin responsive cis−acting element
Gh_SCPL48	ABRE	CACGTG	142	+	Arabidopsis thaliana	ABA responsive cis−acting element
Gh_SCPL48	ABRE	ACGTG	143	+	Arabidopsis thaliana	ABA responsive cis−acting element
Gh_SCPL48	ABRE	GACACGTGGC	1582	+	Triticum aestivum	ABA responsive cis−acting element
Gh_SCPL48	ABRE	CACGTG	1584	-	Arabidopsis thaliana	ABA responsive cis−acting element
Gh_SCPL48	ABRE	ACGTG	1585	+	Arabidopsis thaliana	ABA responsive cis−acting element
Gh_SCPL48	AuxRR-core	GGTCCAT	829	+	Nicotiana tabacum	auxin responsive cis−acting element
Gh_SCPL48	CGTCA-motif	CGTCA	805	+	Hordeum vulgare	MeJA responsive cis−acting element
Gh_SCPL48	TGACG-motif	TGACG	805	-	Hordeum vulgare	MeJA responsive cis−acting element
Gh_SCPL48	MBSI	TTTTTACGGTTA	1930	-	Petunia hybrida	MYB binding site involved
Gh_SCPL49	TC-rich repeats	ATTCTCTAAC	473	+	Nicotiana tabacum	defense responsiveness cis−acting element
Gh_SCPL49	TCA-element	CCATCTTTTT	302	-	Nicotiana tabacum	SA responsive cis−acting element
Gh_SCPL49	TCA-element	CCATCTTTTT	442	+	Nicotiana tabacum	SA responsive cis−acting element
Gh_SCPL49	ABRE	ACGTG	1789	+	Arabidopsis thaliana	ABA responsive cis−acting element
Gh_SCPL49	CCAAT-box	CAACGG	1674	-	Hordeum vulgare	MYB binding site involved
Gh_SCPL5	CGTCA-motif	CGTCA	598	-	Hordeum vulgare	MeJA responsive cis−acting element
Gh_SCPL5	TGACG-motif	TGACG	598	+	Hordeum vulgare	MeJA responsive cis−acting element
Gh_SCPL5	MBS	CAACTG	406	+	Arabidopsis thaliana	MYB binding site involved
Gh_SCPL50	TCA-element	CCATCTTTTT	1277	+	Nicotiana tabacum	SA responsive cis−acting element
Gh_SCPL50	TCA-element	TCAGAAGAGG	1506	-	Brassica oleracea	SA responsive cis−acting element
Gh_SCPL50	ABRE	GACACGTGGC	56	+	Triticum aestivum	ABA responsive cis−acting element
Gh_SCPL50	ABRE	CACGTG	58	+	Arabidopsis thaliana	ABA responsive cis−acting element
Gh_SCPL50	ABRE	ACGTG	59	+	Arabidopsis thaliana	ABA responsive cis−acting element
Gh_SCPL50	CGTCA-motif	CGTCA	1782	+	Hordeum vulgare	MeJA responsive cis−acting element
Gh_SCPL50	TGACG-motif	TGACG	1782	-	Hordeum vulgare	MeJA responsive cis−acting element
Gh_SCPL50	P-box	CCTTTTG	1895	+	Oryza sativa	GA responsive cis−acting element
Gh_SCPL50	MBS	CAACTG	1806	-	Arabidopsis thaliana	MYB binding site involved
Gh_SCPL51	ABRE	ACGTG	98	-	Arabidopsis thaliana	ABA responsive cis−acting element
Gh_SCPL51	TGACG-motif	TGACG	629	+	Hordeum vulgare	MeJA responsive cis−acting element
Gh_SCPL51	CGTCA-motif	CGTCA	629	-	Hordeum vulgare	MeJA responsive cis−acting element
Gh_SCPL52	TC-rich repeats	GTTTTCTTAC	220	+	Nicotiana tabacum	defense responsiveness cis−acting element
Gh_SCPL52	TCA-element	CCATCTTTTT	712	+	Nicotiana tabacum	SA responsive cis−acting element
Gh_SCPL52	ABRE	CACGTG	19	+	Arabidopsis thaliana	ABA responsive cis−acting element
Gh_SCPL52	ABRE	ACGTG	20	+	Arabidopsis thaliana	ABA responsive cis−acting element
Gh_SCPL52	CGTCA-motif	CGTCA	1247	-	Hordeum vulgare	MeJA responsive cis−acting element
Gh_SCPL52	TGACG-motif	TGACG	1247	+	Hordeum vulgare	MeJA responsive cis−acting element
Gh_SCPL52	MBS	CAACTG	645	+	Arabidopsis thaliana	MYB binding site involved
Gh_SCPL53	ABRE	ACGTG	66	-	Arabidopsis thaliana	ABA responsive cis−acting element
Gh_SCPL53	AuxRR-core	GGTCCAT	1461	-	Nicotiana tabacum	auxin responsive cis−acting element
Gh_SCPL53	MRE	AACCTAA	530	-	Petroselinum crispum	MYB binding site involved
Gh_SCPL53	MRE	AACCTAA	1151	-	Petroselinum crispum	MYB binding site involved
Gh_SCPL53	MRE	AACCTAA	1156	-	Petroselinum crispum	MYB binding site involved
Gh_SCPL54	TCA-element	CCATCTTTTT	828	-	Nicotiana tabacum	SA responsive cis−acting element
Gh_SCPL54	ABRE	ACGTG	1078	+	Arabidopsis thaliana	ABA responsive cis−acting element
Gh_SCPL54	AuxRR-core	GGTCCAT	1505	+	Nicotiana tabacum	auxin responsive cis−acting element
Gh_SCPL54	CGTCA-motif	CGTCA	1053	-	Hordeum vulgare	MeJA responsive cis−acting element
Gh_SCPL54	TGACG-motif	TGACG	1053	+	Hordeum vulgare	MeJA responsive cis−acting element
Gh_SCPL54	MRE	AACCTAA	579	+	Petroselinum crispum	MYB binding site involved
Gh_SCPL55	TATC-box	TATCCCA	55	-	Oryza sativa	GA responsive cis−acting element
Gh_SCPL55	ABRE	ACGTG	425	+	Arabidopsis thaliana	ABA responsive cis−acting element
Gh_SCPL55	ABRE	GCAACGTGTC	720	+	Hordeum vulgare	ABA responsive cis−acting element
Gh_SCPL55	ABRE	CACGTG	722	+	Arabidopsis thaliana	ABA responsive cis−acting element
Gh_SCPL55	ABRE	ACGTG	723	+	Arabidopsis thaliana	ABA responsive cis−acting element
Gh_SCPL55	TGACG-motif	TGACG	731	+	Hordeum vulgare	MeJA responsive cis−acting element
Gh_SCPL55	CGTCA-motif	CGTCA	731	-	Hordeum vulgare	MeJA responsive cis−acting element
Gh_SCPL55	CCAAT-box	CAACGG	1407	-	Hordeum vulgare	MYB binding site involved
Gh_SCPL56	TGA-element	AACGAC	1706	-	Brassica oleracea	auxin responsive cis−acting element
Gh_SCPL56	TCA-element	CCATCTTTTT	195	-	Nicotiana tabacum	SA responsive cis−acting element
Gh_SCPL56	MRE	AACCTAA	1222	+	Petroselinum crispum	MYB binding site involved
Gh_SCPL57	ABRE	ACGTG	44	-	Arabidopsis thaliana	ABA responsive cis−acting element
Gh_SCPL57	ABRE	ACGTG	1843	-	Arabidopsis thaliana	ABA responsive cis−acting element
Gh_SCPL57	MBS	CAACTG	387	-	Arabidopsis thaliana	MYB binding site involved
Gh_SCPL57	MRE	AACCTAA	74	-	Petroselinum crispum	MYB binding site involved
Gh_SCPL57	CCAAT-box	CAACGG	533	+	Hordeum vulgare	MYB binding site involved
Gh_SCPL58	TCA-element	CCATCTTTTT	727	+	Nicotiana tabacum	SA responsive cis−acting element
Gh_SCPL58	CGTCA-motif	CGTCA	1915	+	Hordeum vulgare	MeJA responsive cis−acting element
Gh_SCPL58	TGACG-motif	TGACG	1915	-	Hordeum vulgare	MeJA responsive cis−acting element
Gh_SCPL58	P-box	CCTTTTG	104	-	Oryza sativa	GA responsive cis−acting element
Gh_SCPL58	P-box	CCTTTTG	1569	+	Oryza sativa	GA responsive cis−acting element
Gh_SCPL58	MBS	CAACTG	1868	+	Arabidopsis thaliana	MYB binding site involved
Gh_SCPL58	MBSI	aaaAaaC(G/C)GTTA	128	+	Petunia hybrida	MYB binding site involved
Gh_SCPL58	MBSI	aaaAaaC(G/C)GTTA	249	+	Petunia hybrida	MYB binding site involved
Gh_SCPL59	TC-rich repeats	GTTTTCTTAC	681	+	Nicotiana tabacum	defense responsiveness cis−acting element
Gh_SCPL59	TGACG-motif	TGACG	1611	+	Hordeum vulgare	MeJA responsive cis−acting element
Gh_SCPL59	CGTCA-motif	CGTCA	1611	-	Hordeum vulgare	MeJA responsive cis−acting element
Gh_SCPL59	MBS	CAACTG	561	-	Arabidopsis thaliana	MYB binding site involved
Gh_SCPL6	TC-rich repeats	GTTTTCTTAC	1062	+	Nicotiana tabacum	defense responsiveness cis−acting element
Gh_SCPL6	TCA-element	CCATCTTTTT	577	+	Nicotiana tabacum	SA responsive cis−acting element
Gh_SCPL6	TCA-element	CCATCTTTTT	1742	+	Nicotiana tabacum	SA responsive cis−acting element
Gh_SCPL6	TGACG-motif	TGACG	1254	+	Hordeum vulgare	MeJA responsive cis−acting element
Gh_SCPL6	CGTCA-motif	CGTCA	1254	-	Hordeum vulgare	MeJA responsive cis−acting element
Gh_SCPL6	MBS	CAACTG	510	+	Arabidopsis thaliana	MYB binding site involved
Gh_SCPL6	MBSI	TTTTTACGGTTA	1114	-	Petunia hybrida	MYB binding site involved
Gh_SCPL6	MRE	AACCTAA	22	-	Petroselinum crispum	MYB binding site involved
Gh_SCPL6	MRE	AACCTAA	959	-	Petroselinum crispum	MYB binding site involved
Gh_SCPL60	TGA-element	AACGAC	1989	-	Brassica oleracea	auxin responsive cis−acting element
Gh_SCPL60	TC-rich repeats	GTTTTCTTAC	34	+	Nicotiana tabacum	defense responsiveness cis−acting element
Gh_SCPL60	CGTCA-motif	CGTCA	971	-	Hordeum vulgare	MeJA responsive cis−acting element
Gh_SCPL60	TGACG-motif	TGACG	971	+	Hordeum vulgare	MeJA responsive cis−acting element
Gh_SCPL60	MBS	CAACTG	420	-	Arabidopsis thaliana	MYB binding site involved
Gh_SCPL60	CCAAT-box	CAACGG	208	+	Hordeum vulgare	MYB binding site involved
Gh_SCPL60	CCAAT-box	CAACGG	873	-	Hordeum vulgare	MYB binding site involved
Gh_SCPL61	TGA-element	AACGAC	1862	-	Brassica oleracea	auxin responsive cis−acting element
Gh_SCPL61	TC-rich repeats	GTTTTCTTAC	958	+	Nicotiana tabacum	defense responsiveness cis−acting element
Gh_SCPL61	TATC-box	TATCCCA	1723	+	Oryza sativa	GA responsive cis−acting element
Gh_SCPL61	TCA-element	CCATCTTTTT	170	-	Nicotiana tabacum	SA responsive cis−acting element
Gh_SCPL61	ABRE	ACGTG	44	+	Arabidopsis thaliana	ABA responsive cis−acting element
Gh_SCPL61	TGACG-motif	TGACG	287	+	Hordeum vulgare	MeJA responsive cis−acting element
Gh_SCPL61	CGTCA-motif	CGTCA	287	-	Hordeum vulgare	MeJA responsive cis−acting element
Gh_SCPL61	MBSI	TTTTTACGGTTA	715	+	Petunia hybrida	MYB binding site involved
Gh_SCPL62	TGA-element	AACGAC	1367	-	Brassica oleracea	auxin responsive cis−acting element
Gh_SCPL62	P-box	CCTTTTG	1966	+	Oryza sativa	GA responsive cis−acting element
Gh_SCPL63	TGA-element	AACGAC	1278	+	Brassica oleracea	auxin responsive cis−acting element
Gh_SCPL63	TATC-box	TATCCCA	1516	+	Oryza sativa	GA responsive cis−acting element
Gh_SCPL63	TCA-element	CCATCTTTTT	1234	-	Nicotiana tabacum	SA responsive cis−acting element
Gh_SCPL63	ABRE	ACGTG	345	+	Arabidopsis thaliana	ABA responsive cis−acting element
Gh_SCPL63	CGTCA-motif	CGTCA	343	-	Hordeum vulgare	MeJA responsive cis−acting element
Gh_SCPL63	CGTCA-motif	CGTCA	1878	+	Hordeum vulgare	MeJA responsive cis−acting element
Gh_SCPL63	TGACG-motif	TGACG	343	+	Hordeum vulgare	MeJA responsive cis−acting element
Gh_SCPL63	TGACG-motif	TGACG	1878	-	Hordeum vulgare	MeJA responsive cis−acting element
Gh_SCPL63	MBS	CAACTG	1042	+	Arabidopsis thaliana	MYB binding site involved
Gh_SCPL64	TC-rich repeats	ATTCTCTAAC	63	+	Nicotiana tabacum	defense responsiveness cis−acting element
Gh_SCPL64	TCA-element	CCATCTTTTT	334	+	Nicotiana tabacum	SA responsive cis−acting element
Gh_SCPL64	ABRE	ACGTG	994	+	Arabidopsis thaliana	ABA responsive cis−acting element
Gh_SCPL64	ABRE	ACGTG	1070	+	Arabidopsis thaliana	ABA responsive cis−acting element
Gh_SCPL64	ABRE	ACGTG	1872	+	Arabidopsis thaliana	ABA responsive cis−acting element
Gh_SCPL64	ABRE	ACGTG	1917	-	Arabidopsis thaliana	ABA responsive cis−acting element
Gh_SCPL64	CGTCA-motif	CGTCA	992	-	Hordeum vulgare	MeJA responsive cis−acting element
Gh_SCPL64	CGTCA-motif	CGTCA	1068	-	Hordeum vulgare	MeJA responsive cis−acting element
Gh_SCPL64	CGTCA-motif	CGTCA	1749	-	Hordeum vulgare	MeJA responsive cis−acting element
Gh_SCPL64	TGACG-motif	TGACG	992	+	Hordeum vulgare	MeJA responsive cis−acting element
Gh_SCPL64	TGACG-motif	TGACG	1068	+	Hordeum vulgare	MeJA responsive cis−acting element
Gh_SCPL64	TGACG-motif	TGACG	1749	+	Hordeum vulgare	MeJA responsive cis−acting element
Gh_SCPL64	MRE	AACCTAA	47	+	Petroselinum crispum	MYB binding site involved
Gh_SCPL64	MRE	AACCTAA	922	-	Petroselinum crispum	MYB binding site involved
Gh_SCPL64	CCAAT-box	CAACGG	1208	+	Hordeum vulgare	MYB binding site involved
Gh_SCPL65	ABRE	CACGTG	1764	-	Arabidopsis thaliana	ABA responsive cis−acting element
Gh_SCPL65	ABRE	ACGTG	1765	+	Arabidopsis thaliana	ABA responsive cis−acting element
Gh_SCPL65	MBS	CAACTG	66	-	Arabidopsis thaliana	MYB binding site involved
Gh_SCPL65	MBS	CAACTG	1591	+	Arabidopsis thaliana	MYB binding site involved
Gh_SCPL66	TGA-element	AACGAC	791	+	Brassica oleracea	auxin responsive cis−acting element
Gh_SCPL66	TCA-element	CCATCTTTTT	1110	-	Nicotiana tabacum	SA responsive cis−acting element
Gh_SCPL66	TCA-element	CCATCTTTTT	1858	-	Nicotiana tabacum	SA responsive cis−acting element
Gh_SCPL66	P-box	CCTTTTG	769	-	Oryza sativa	GA responsive cis−acting element
Gh_SCPL66	MBS	CAACTG	340	-	Arabidopsis thaliana	MYB binding site involved
Gh_SCPL66	CCAAT-box	CAACGG	1225	+	Hordeum vulgare	MYB binding site involved
Gh_SCPL68	TGA-element	AACGAC	584	+	Brassica oleracea	auxin responsive cis−acting element
Gh_SCPL68	ABRE	ACGTG	23	-	Arabidopsis thaliana	ABA responsive cis−acting element
Gh_SCPL68	MRE	AACCTAA	608	+	Petroselinum crispum	MYB binding site involved
Gh_SCPL69	TGA-element	AACGAC	586	+	Brassica oleracea	auxin responsive cis−acting element
Gh_SCPL69	TCA-element	CCATCTTTTT	790	-	Nicotiana tabacum	SA responsive cis−acting element
Gh_SCPL69	ABRE	ACGTG	25	-	Arabidopsis thaliana	ABA responsive cis−acting element
Gh_SCPL69	ABRE	TACGGTC	49	+	Arabidopsis thaliana	ABA responsive cis−acting element
Gh_SCPL69	ABRE	GCCGCGTGGC	74	+	Oryza sativa	ABA responsive cis−acting element
Gh_SCPL69	MRE	AACCTAA	610	+	Petroselinum crispum	MYB binding site involved
Gh_SCPL7	ABRE	ACGTG	624	+	Arabidopsis thaliana	ABA responsive cis−acting element
Gh_SCPL7	GARE-motif	TCTGTTG	1729	-	Brassica oleracea	GA responsive cis−acting element
Gh_SCPL7	MRE	AACCTAA	878	-	Petroselinum crispum	MYB binding site involved
Gh_SCPL7	MRE	AACCTAA	1094	-	Petroselinum crispum	MYB binding site involved
Gh_SCPL70	TGA-element	AACGAC	349	-	Brassica oleracea	auxin responsive cis−acting element
Gh_SCPL70	TCA-element	CCATCTTTTT	1307	+	Nicotiana tabacum	SA responsive cis−acting element
Gh_SCPL70	TCA-element	TCAGAAGAGG	1365	-	Brassica oleracea	SA responsive cis−acting element
Gh_SCPL70	ABRE	ACGTG	233	+	Arabidopsis thaliana	ABA responsive cis−acting element
Gh_SCPL70	ABRE	ACGTG	716	+	Arabidopsis thaliana	ABA responsive cis−acting element
Gh_SCPL70	TGACG-motif	TGACG	356	+	Hordeum vulgare	MeJA responsive cis−acting element
Gh_SCPL70	TGACG-motif	TGACG	933	+	Hordeum vulgare	MeJA responsive cis−acting element
Gh_SCPL70	CGTCA-motif	CGTCA	356	-	Hordeum vulgare	MeJA responsive cis−acting element
Gh_SCPL70	CGTCA-motif	CGTCA	933	-	Hordeum vulgare	MeJA responsive cis−acting element
Gh_SCPL70	P-box	CCTTTTG	485	+	Oryza sativa	GA responsive cis−acting element
Gh_SCPL71	ABRE	ACGTG	156	+	Arabidopsis thaliana	ABA responsive cis−acting element
Gh_SCPL71	ABRE	CGTACGTGCA	687	+	Hordeum vulgare	ABA responsive cis−acting element
Gh_SCPL71	ABRE	ACGTG	690	+	Arabidopsis thaliana	ABA responsive cis−acting element
Gh_SCPL71	ABRE	AACCCGG	1494	+	Arabidopsis thaliana	ABA responsive cis−acting element
Gh_SCPL71	P-box	CCTTTTG	1670	+	Oryza sativa	GA responsive cis−acting element
Gh_SCPL71	GARE-motif	TCTGTTG	289	+	Brassica oleracea	GA responsive cis−acting element
Gh_SCPL71	MRE	AACCTAA	379	-	Petroselinum crispum	MYB binding site involved
Gh_SCPL71	MRE	AACCTAA	1237	+	Petroselinum crispum	MYB binding site involved
Gh_SCPL72	TC-rich repeats	GTTTTCTTAC	123	-	Nicotiana tabacum	defense responsiveness cis−acting element
Gh_SCPL72	TCA-element	CCATCTTTTT	1617	-	Nicotiana tabacum	SA responsive cis−acting element
Gh_SCPL72	TGACG-motif	TGACG	872	-	Hordeum vulgare	MeJA responsive cis−acting element
Gh_SCPL72	CGTCA-motif	CGTCA	872	+	Hordeum vulgare	MeJA responsive cis−acting element
Gh_SCPL72	P-box	CCTTTTG	1498	+	Oryza sativa	GA responsive cis−acting element
Gh_SCPL73	TATC-box	TATCCCA	1340	-	Oryza sativa	GA responsive cis−acting element
Gh_SCPL73	TCA-element	CCATCTTTTT	565	-	Nicotiana tabacum	SA responsive cis−acting element
Gh_SCPL73	TCA-element	CCATCTTTTT	1625	-	Nicotiana tabacum	SA responsive cis−acting element
Gh_SCPL73	TGACG-motif	TGACG	84	-	Hordeum vulgare	MeJA responsive cis−acting element
Gh_SCPL73	CGTCA-motif	CGTCA	84	+	Hordeum vulgare	MeJA responsive cis−acting element
Gh_SCPL73	P-box	CCTTTTG	1459	-	Oryza sativa	GA responsive cis−acting element
Gh_SCPL73	P-box	CCTTTTG	1506	+	Oryza sativa	GA responsive cis−acting element
Gh_SCPL73	MRE	AACCTAA	1129	+	Petroselinum crispum	MYB binding site involved
Gh_SCPL74	TC-rich repeats	GTTTTCTTAC	737	-	Nicotiana tabacum	defense responsiveness cis−acting element
Gh_SCPL74	ABRE	ACGTG	417	+	Arabidopsis thaliana	ABA responsive cis−acting element
Gh_SCPL74	ABRE	ACGTG	612	+	Arabidopsis thaliana	ABA responsive cis−acting element
Gh_SCPL74	GARE-motif	TCTGTTG	1745	-	Brassica oleracea	GA responsive cis−acting element
Gh_SCPL75	TGACG-motif	TGACG	1174	-	Hordeum vulgare	MeJA responsive cis−acting element
Gh_SCPL75	CGTCA-motif	CGTCA	1174	+	Hordeum vulgare	MeJA responsive cis−acting element
Gh_SCPL75	GARE-motif	TCTGTTG	850	-	Brassica oleracea	GA responsive cis−acting element
Gh_SCPL75	MBSI	TTTTTACGGTTA	302	-	Petunia hybrida	MYB binding site involved
Gh_SCPL76	TGACG-motif	TGACG	776	+	Hordeum vulgare	MeJA responsive cis−acting element
Gh_SCPL76	CGTCA-motif	CGTCA	776	-	Hordeum vulgare	MeJA responsive cis−acting element
Gh_SCPL76	P-box	CCTTTTG	524	+	Oryza sativa	GA responsive cis−acting element
Gh_SCPL76	P-box	CCTTTTG	552	-	Oryza sativa	GA responsive cis−acting element
Gh_SCPL76	P-box	CCTTTTG	580	+	Oryza sativa	GA responsive cis−acting element
Gh_SCPL76	P-box	CCTTTTG	993	-	Oryza sativa	GA responsive cis−acting element
Gh_SCPL76	MBS	CAACTG	478	-	Arabidopsis thaliana	MYB binding site involved
Gh_SCPL76	MRE	AACCTAA	1606	+	Petroselinum crispum	MYB binding site involved
Gh_SCPL76	CCAAT-box	CAACGG	223	-	Hordeum vulgare	MYB binding site involved
Gh_SCPL77	TC-rich repeats	ATTCTCTAAC	957	+	Nicotiana tabacum	defense responsiveness cis−acting element
Gh_SCPL77	TC-rich repeats	GTTTTCTTAC	1944	+	Nicotiana tabacum	defense responsiveness cis−acting element
Gh_SCPL77	TATC-box	TATCCCA	801	-	Oryza sativa	GA responsive cis−acting element
Gh_SCPL77	TATC-box	TATCCCA	1235	-	Oryza sativa	GA responsive cis−acting element
Gh_SCPL77	TCA-element	CCATCTTTTT	237	+	Nicotiana tabacum	SA responsive cis−acting element
Gh_SCPL77	TGACG-motif	TGACG	1205	-	Hordeum vulgare	MeJA responsive cis−acting element
Gh_SCPL77	TGACG-motif	TGACG	1259	+	Hordeum vulgare	MeJA responsive cis−acting element
Gh_SCPL77	CGTCA-motif	CGTCA	1205	+	Hordeum vulgare	MeJA responsive cis−acting element
Gh_SCPL77	CGTCA-motif	CGTCA	1259	-	Hordeum vulgare	MeJA responsive cis−acting element
Gh_SCPL77	P-box	CCTTTTG	822	-	Oryza sativa	GA responsive cis−acting element
Gh_SCPL77	MRE	AACCTAA	1655	-	Petroselinum crispum	MYB binding site involved
Gh_SCPL78	ABRE	ACGTG	443	+	Arabidopsis thaliana	ABA responsive cis−acting element
Gh_SCPL78	ABRE	ACGTG	709	+	Arabidopsis thaliana	ABA responsive cis−acting element
Gh_SCPL78	ABRE	ACGTG	814	-	Arabidopsis thaliana	ABA responsive cis−acting element
Gh_SCPL78	ABRE	CACGTG	1084	-	Arabidopsis thaliana	ABA responsive cis−acting element
Gh_SCPL78	ABRE	ACGTG	1085	+	Arabidopsis thaliana	ABA responsive cis−acting element
Gh_SCPL78	ABRE	ACGTG	1650	+	Arabidopsis thaliana	ABA responsive cis−acting element
Gh_SCPL78	ABRE	ACGTG	1753	+	Arabidopsis thaliana	ABA responsive cis−acting element
Gh_SCPL78	CGTCA-motif	CGTCA	75	-	Hordeum vulgare	MeJA responsive cis−acting element
Gh_SCPL78	CGTCA-motif	CGTCA	590	+	Hordeum vulgare	MeJA responsive cis−acting element
Gh_SCPL78	CGTCA-motif	CGTCA	707	-	Hordeum vulgare	MeJA responsive cis−acting element
Gh_SCPL78	CGTCA-motif	CGTCA	1081	+	Hordeum vulgare	MeJA responsive cis−acting element
Gh_SCPL78	CGTCA-motif	CGTCA	1648	-	Hordeum vulgare	MeJA responsive cis−acting element
Gh_SCPL78	CGTCA-motif	CGTCA	1751	-	Hordeum vulgare	MeJA responsive cis−acting element
Gh_SCPL78	CGTCA-motif	CGTCA	1919	-	Hordeum vulgare	MeJA responsive cis−acting element
Gh_SCPL78	TGACG-motif	TGACG	75	+	Hordeum vulgare	MeJA responsive cis−acting element
Gh_SCPL78	TGACG-motif	TGACG	590	-	Hordeum vulgare	MeJA responsive cis−acting element
Gh_SCPL78	TGACG-motif	TGACG	707	+	Hordeum vulgare	MeJA responsive cis−acting element
Gh_SCPL78	TGACG-motif	TGACG	1081	-	Hordeum vulgare	MeJA responsive cis−acting element
Gh_SCPL78	TGACG-motif	TGACG	1648	+	Hordeum vulgare	MeJA responsive cis−acting element
Gh_SCPL78	TGACG-motif	TGACG	1751	+	Hordeum vulgare	MeJA responsive cis−acting element
Gh_SCPL78	TGACG-motif	TGACG	1919	+	Hordeum vulgare	MeJA responsive cis−acting element
Gh_SCPL78	MBSI	TTTTTACGGTTA	1351	+	Petunia hybrida	MYB binding site involved
Gh_SCPL78	CCAAT-box	CAACGG	428	+	Hordeum vulgare	MYB binding site involved
Gh_SCPL78	CCAAT-box	CAACGG	516	-	Hordeum vulgare	MYB binding site involved
Gh_SCPL78	CCAAT-box	CAACGG	1123	+	Hordeum vulgare	MYB binding site involved
Gh_SCPL78	CCAAT-box	CAACGG	1562	-	Hordeum vulgare	MYB binding site involved
Gh_SCPL78	CCAAT-box	CAACGG	1592	-	Hordeum vulgare	MYB binding site involved
Gh_SCPL79	TC-rich repeats	ATTCTCTAAC	713	+	Nicotiana tabacum	defense responsiveness cis−acting element
Gh_SCPL79	TC-rich repeats	GTTTTCTTAC	884	-	Nicotiana tabacum	defense responsiveness cis−acting element
Gh_SCPL79	ABRE	CACGTG	486	+	Arabidopsis thaliana	ABA responsive cis−acting element
Gh_SCPL79	ABRE	ACGTG	487	+	Arabidopsis thaliana	ABA responsive cis−acting element
Gh_SCPL79	MRE	AACCTAA	416	-	Petroselinum crispum	MYB binding site involved
Gh_SCPL79	MRE	AACCTAA	761	-	Petroselinum crispum	MYB binding site involved
Gh_SCPL8	ABRE	ACGTG	259	-	Arabidopsis thaliana	ABA responsive cis−acting element
Gh_SCPL8	ABRE	ACGTG	315	-	Arabidopsis thaliana	ABA responsive cis−acting element
Gh_SCPL8	ABRE	AACCCGG	476	+	Arabidopsis thaliana	ABA responsive cis−acting element
Gh_SCPL8	ABRE	ACGTG	721	+	Arabidopsis thaliana	ABA responsive cis−acting element
Gh_SCPL8	ABRE	ACGTG	1352	+	Arabidopsis thaliana	ABA responsive cis−acting element
Gh_SCPL8	TGACG-motif	TGACG	1557	-	Hordeum vulgare	MeJA responsive cis−acting element
Gh_SCPL8	TGACG-motif	TGACG	1702	+	Hordeum vulgare	MeJA responsive cis−acting element
Gh_SCPL8	CGTCA-motif	CGTCA	1557	+	Hordeum vulgare	MeJA responsive cis−acting element
Gh_SCPL8	CGTCA-motif	CGTCA	1702	-	Hordeum vulgare	MeJA responsive cis−acting element
Gh_SCPL8	MBS	CAACTG	840	+	Arabidopsis thaliana	MYB binding site involved
Gh_SCPL8	MRE	AACCTAA	994	-	Petroselinum crispum	MYB binding site involved
Gh_SCPL8	MRE	AACCTAA	999	-	Petroselinum crispum	MYB binding site involved
Gh_SCPL8	MRE	AACCTAA	1066	+	Petroselinum crispum	MYB binding site involved
Gh_SCPL80	ABRE	ACGTG	1117	-	Arabidopsis thaliana	ABA responsive cis−acting element
Gh_SCPL80	P-box	CCTTTTG	459	-	Oryza sativa	GA responsive cis−acting element
Gh_SCPL80	CCAAT-box	CAACGG	778	+	Hordeum vulgare	MYB binding site involved
Gh_SCPL81	TC-rich repeats	GTTTTCTTAC	612	+	Nicotiana tabacum	defense responsiveness cis−acting element
Gh_SCPL81	TC-rich repeats	GTTTTCTTAC	780	+	Nicotiana tabacum	defense responsiveness cis−acting element
Gh_SCPL81	TCA-element	CCATCTTTTT	334	-	Nicotiana tabacum	SA responsive cis−acting element
Gh_SCPL81	TCA-element	CCATCTTTTT	542	+	Nicotiana tabacum	SA responsive cis−acting element
Gh_SCPL81	ABRE	ACGTG	1263	-	Arabidopsis thaliana	ABA responsive cis−acting element
Gh_SCPL81	CGTCA-motif	CGTCA	210	-	Hordeum vulgare	MeJA responsive cis−acting element
Gh_SCPL81	CGTCA-motif	CGTCA	1150	-	Hordeum vulgare	MeJA responsive cis−acting element
Gh_SCPL81	CGTCA-motif	CGTCA	1361	-	Hordeum vulgare	MeJA responsive cis−acting element
Gh_SCPL81	TGACG-motif	TGACG	210	+	Hordeum vulgare	MeJA responsive cis−acting element
Gh_SCPL81	TGACG-motif	TGACG	1150	+	Hordeum vulgare	MeJA responsive cis−acting element
Gh_SCPL81	TGACG-motif	TGACG	1361	+	Hordeum vulgare	MeJA responsive cis−acting element
Gh_SCPL81	P-box	CCTTTTG	876	-	Oryza sativa	GA responsive cis−acting element
Gh_SCPL81	MBS	CAACTG	1199	-	Arabidopsis thaliana	MYB binding site involved
Gh_SCPL82	TC-rich repeats	ATTCTCTAAC	621	+	Nicotiana tabacum	defense responsiveness cis−acting element
Gh_SCPL82	TCA-element	CCATCTTTTT	25	-	Nicotiana tabacum	SA responsive cis−acting element
Gh_SCPL82	TCA-element	TCAGAAGAGG	425	+	Brassica oleracea	SA responsive cis−acting element
Gh_SCPL82	TCA-element	CCATCTTTTT	1880	+	Nicotiana tabacum	SA responsive cis−acting element
Gh_SCPL82	ABRE	ACGTG	729	-	Arabidopsis thaliana	ABA responsive cis−acting element
Gh_SCPL82	ABRE	ACGTG	1451	+	Arabidopsis thaliana	ABA responsive cis−acting element
Gh_SCPL82	TGACG-motif	TGACG	1449	+	Hordeum vulgare	MeJA responsive cis−acting element
Gh_SCPL82	CGTCA-motif	CGTCA	1449	-	Hordeum vulgare	MeJA responsive cis−acting element
Gh_SCPL82	P-box	CCTTTTG	51	-	Oryza sativa	GA responsive cis−acting element
Gh_SCPL82	P-box	CCTTTTG	918	-	Oryza sativa	GA responsive cis−acting element
Gh_SCPL82	MBS	CAACTG	966	-	Arabidopsis thaliana	MYB binding site involved
Gh_SCPL82	MRE	AACCTAA	385	+	Petroselinum crispum	MYB binding site involved
Gh_SCPL83	ABRE	ACGTG	210	-	Arabidopsis thaliana	ABA responsive cis−acting element
Gh_SCPL83	ABRE	ACGTG	623	+	Arabidopsis thaliana	ABA responsive cis−acting element
Gh_SCPL83	TGACG-motif	TGACG	400	-	Hordeum vulgare	MeJA responsive cis−acting element
Gh_SCPL83	CGTCA-motif	CGTCA	400	+	Hordeum vulgare	MeJA responsive cis−acting element
Gh_SCPL83	MBS	CAACTG	1702	+	Arabidopsis thaliana	MYB binding site involved
Gh_SCPL83	MRE	AACCTAA	423	+	Petroselinum crispum	MYB binding site involved
Gh_SCPL84	TC-rich repeats	ATTCTCTAAC	1358	+	Nicotiana tabacum	defense responsiveness cis−acting element
Gh_SCPL84	TCA-element	CCATCTTTTT	1914	+	Nicotiana tabacum	SA responsive cis−acting element
Gh_SCPL84	ABRE	ACGTG	260	-	Arabidopsis thaliana	ABA responsive cis−acting element
Gh_SCPL84	ABRE	CACGTG	1040	-	Arabidopsis thaliana	ABA responsive cis−acting element
Gh_SCPL84	ABRE	ACGTG	1041	+	Arabidopsis thaliana	ABA responsive cis−acting element
Gh_SCPL84	ABRE	ACGTG	1833	+	Arabidopsis thaliana	ABA responsive cis−acting element
Gh_SCPL84	TGACG-motif	TGACG	1667	-	Hordeum vulgare	MeJA responsive cis−acting element
Gh_SCPL84	CGTCA-motif	CGTCA	1667	+	Hordeum vulgare	MeJA responsive cis−acting element
Gh_SCPL84	GARE-motif	TCTGTTG	421	+	Brassica oleracea	GA responsive cis−acting element
Gh_SCPL84	MBS	CAACTG	754	+	Arabidopsis thaliana	MYB binding site involved
Gh_SCPL85	TATC-box	TATCCCA	1304	+	Oryza sativa	GA responsive cis−acting element
Gh_SCPL85	TCA-element	CCATCTTTTT	1683	-	Nicotiana tabacum	SA responsive cis−acting element
Gh_SCPL86	TCA-element	CCATCTTTTT	302	-	Nicotiana tabacum	SA responsive cis−acting element
Gh_SCPL86	MRE	AACCTAA	1636	-	Petroselinum crispum	MYB binding site involved
Gh_SCPL87	TC-rich repeats	ATTCTCTAAC	599	+	Nicotiana tabacum	defense responsiveness cis−acting element
Gh_SCPL87	TATC-box	TATCCCA	968	-	Oryza sativa	GA responsive cis−acting element
Gh_SCPL87	TGACG-motif	TGACG	893	-	Hordeum vulgare	MeJA responsive cis−acting element
Gh_SCPL87	CGTCA-motif	CGTCA	893	+	Hordeum vulgare	MeJA responsive cis−acting element
Gh_SCPL87	MBS	CAACTG	140	-	Arabidopsis thaliana	MYB binding site involved
Gh_SCPL88	AuxRR-core	GGTCCAT	944	+	Nicotiana tabacum	auxin responsive cis−acting element
Gh_SCPL88	CGTCA-motif	CGTCA	1277	+	Hordeum vulgare	MeJA responsive cis−acting element
Gh_SCPL88	TGACG-motif	TGACG	1277	-	Hordeum vulgare	MeJA responsive cis−acting element
Gh_SCPL88	MBS	CAACTG	226	+	Arabidopsis thaliana	MYB binding site involved
Gh_SCPL88	MBS	CAACTG	543	+	Arabidopsis thaliana	MYB binding site involved
Gh_SCPL88	MBS	CAACTG	610	+	Arabidopsis thaliana	MYB binding site involved
Gh_SCPL89	TCA-element	CCATCTTTTT	1143	+	Nicotiana tabacum	SA responsive cis−acting element
Gh_SCPL89	ABRE	ACGTG	342	+	Arabidopsis thaliana	ABA responsive cis−acting element
Gh_SCPL89	P-box	CCTTTTG	977	-	Oryza sativa	GA responsive cis−acting element
Gh_SCPL89	MRE	AACCTAA	1822	+	Petroselinum crispum	MYB binding site involved
Gh_SCPL9	TCA-element	TCAGAAGAGG	1348	-	Brassica oleracea	SA responsive cis−acting element
Gh_SCPL9	ABRE	ACGTG	701	+	Arabidopsis thaliana	ABA responsive cis−acting element
Gh_SCPL9	ABRE	ACGTG	1422	+	Arabidopsis thaliana	ABA responsive cis−acting element
Gh_SCPL9	ABRE	ACGTG	1460	+	Arabidopsis thaliana	ABA responsive cis−acting element
Gh_SCPL9	CGTCA-motif	CGTCA	343	-	Hordeum vulgare	MeJA responsive cis−acting element
Gh_SCPL9	CGTCA-motif	CGTCA	918	-	Hordeum vulgare	MeJA responsive cis−acting element
Gh_SCPL9	TGACG-motif	TGACG	343	+	Hordeum vulgare	MeJA responsive cis−acting element
Gh_SCPL9	TGACG-motif	TGACG	918	+	Hordeum vulgare	MeJA responsive cis−acting element
Gh_SCPL91	TC-rich repeats	GTTTTCTTAC	370	-	Nicotiana tabacum	defense responsiveness cis−acting element
Gh_SCPL91	TC-rich repeats	ATTCTCTAAC	1107	+	Nicotiana tabacum	defense responsiveness cis−acting element
Gh_SCPL91	TATC-box	TATCCCA	1062	-	Oryza sativa	GA responsive cis−acting element
Gh_SCPL91	TCA-element	CCATCTTTTT	1863	+	Nicotiana tabacum	SA responsive cis−acting element
Gh_SCPL91	TGACG-motif	TGACG	1757	-	Hordeum vulgare	MeJA responsive cis−acting element
Gh_SCPL91	CGTCA-motif	CGTCA	1757	+	Hordeum vulgare	MeJA responsive cis−acting element
Gh_SCPL91	GARE-motif	TCTGTTG	610	-	Brassica oleracea	GA responsive cis−acting element
Gh_SCPL92	TCA-element	CCATCTTTTT	1407	+	Nicotiana tabacum	SA responsive cis−acting element
Gh_SCPL92	CGTCA-motif	CGTCA	1543	+	Hordeum vulgare	MeJA responsive cis−acting element
Gh_SCPL92	CGTCA-motif	CGTCA	1967	-	Hordeum vulgare	MeJA responsive cis−acting element
Gh_SCPL92	TGACG-motif	TGACG	1543	-	Hordeum vulgare	MeJA responsive cis−acting element
Gh_SCPL92	TGACG-motif	TGACG	1967	+	Hordeum vulgare	MeJA responsive cis−acting element
Gh_SCPL92	GARE-motif	TCTGTTG	1089	-	Brassica oleracea	GA responsive cis−acting element
Gh_SCPL92	MBS	CAACTG	921	+	Arabidopsis thaliana	MYB binding site involved
Gh_SCPL93	ABRE	CACGTG	1860	-	Arabidopsis thaliana	ABA responsive cis−acting element
Gh_SCPL93	ABRE	ACGTG	1861	+	Arabidopsis thaliana	ABA responsive cis−acting element
Gh_SCPL93	CGTCA-motif	CGTCA	675	-	Hordeum vulgare	MeJA responsive cis−acting element
Gh_SCPL93	CGTCA-motif	CGTCA	1809	+	Hordeum vulgare	MeJA responsive cis−acting element
Gh_SCPL93	TGACG-motif	TGACG	675	+	Hordeum vulgare	MeJA responsive cis−acting element
Gh_SCPL93	TGACG-motif	TGACG	1809	-	Hordeum vulgare	MeJA responsive cis−acting element
Gh_SCPL94	TGA-element	AACGAC	314	+	Brassica oleracea	auxin responsive cis−acting element
Gh_SCPL94	TGA-element	AACGAC	350	+	Brassica oleracea	auxin responsive cis−acting element
Gh_SCPL94	CGTCA-motif	CGTCA	668	+	Hordeum vulgare	MeJA responsive cis−acting element
Gh_SCPL94	CGTCA-motif	CGTCA	681	-	Hordeum vulgare	MeJA responsive cis−acting element
Gh_SCPL94	TGACG-motif	TGACG	668	-	Hordeum vulgare	MeJA responsive cis−acting element
Gh_SCPL94	TGACG-motif	TGACG	681	+	Hordeum vulgare	MeJA responsive cis−acting element
Gh_SCPL94	GARE-motif	TCTGTTG	1985	-	Brassica oleracea	GA responsive cis−acting element
Gh_SCPL94	P-box	CCTTTTG	137	-	Oryza sativa	GA responsive cis−acting element
Gh_SCPL94	P-box	CCTTTTG	993	+	Oryza sativa	GA responsive cis−acting element
Gh_SCPL94	MRE	AACCTAA	200	+	Petroselinum crispum	MYB binding site involved
Gh_SCPL95	TC-rich repeats	GTTTTCTTAC	1475	-	Nicotiana tabacum	defense responsiveness cis−acting element
Gh_SCPL95	TATC-box	TATCCCA	545	-	Oryza sativa	GA responsive cis−acting element
Gh_SCPL95	TCA-element	CCATCTTTTT	1072	-	Nicotiana tabacum	SA responsive cis−acting element
Gh_SCPL95	TGACG-motif	TGACG	194	-	Hordeum vulgare	MeJA responsive cis−acting element
Gh_SCPL95	CGTCA-motif	CGTCA	194	+	Hordeum vulgare	MeJA responsive cis−acting element
Gh_SCPL95	GARE-motif	TCTGTTG	1524	-	Brassica oleracea	GA responsive cis−acting element
Gh_SCPL95	P-box	CCTTTTG	1550	-	Oryza sativa	GA responsive cis−acting element
Gh_SCPL95	MRE	AACCTAA	1582	-	Petroselinum crispum	MYB binding site involved
Gh_SCPL96	TC-rich repeats	ATTCTCTAAC	1428	+	Nicotiana tabacum	defense responsiveness cis−acting element
Gh_SCPL96	TCA-element	CCATCTTTTT	101	+	Nicotiana tabacum	SA responsive cis−acting element
Gh_SCPL96	ABRE	ACGTG	274	+	Arabidopsis thaliana	ABA responsive cis−acting element
Gh_SCPL96	ABRE	ACGTG	357	+	Arabidopsis thaliana	ABA responsive cis−acting element

## Sheet: Table S4
Table S4.The disease index of anti-sense extreme materials
Material name	disease index	sort
Baimian1	15.7857	Highly resistant
Jinmian49	12.75	Highly resistant
Nongdamian7	12.5336	Highly resistant
Nongdamian8	18.8962	Highly resistant
Shiyuan345	17.1785	Highly resistant
Lu1138	48.6071	Highly susceptible
Sumian22	49.5014	Highly susceptible
Xiangmian18	58.5	Highly susceptible
Xinluzao7	54.1357	Highly susceptible
Dongting1	53.2428	Highly susceptible

## Sheet: Table S5
Table S5. DSR of VIGS plants.
	Number of plants	DSR	Number of plants	DSR	Number of plants	DSR	Number of plants	DSR
TRV::00	1	0	6	1	11	0	16	1
	2	2	7	1	12	0	17	0
	3	2	8	2	13	2	18	0
	4	0	9	0	14	0	19	0
	5	0	10	0	15	0	20	0
TRV::Gh_SCPL42	1	1	6	0	11	0	16	1
	2	2	7	2	12	2	17	2
	3	2	8	0	13	2	18	2
	4	2	9	4	14	3	19	3
	5	3	10	4	15	4	20	4

## Sheet: Table S6
Table S6.All primers used in this study
gene_id	Forward primer	Reverse primer
RT-Gh_SCPL13	GGGATACAGATGGGAGGGTG	CGTCAGTCCCCCTTCATACA
RT-Gh_SCPL15	CATGCCTTTTGCACCATTACC	CATGCGACTTGAACTGTGGG
RT-Gh_SCPL22	GGAGCAGTTGGGAAATCCAC	CTCATAAGCACCACTCAAAAGCA
RT-Gh_SCPL34	CTCTTCCTGTGAGGACTCGG	AACCATAGCGTCGCAACTTC
RT-Gh_SCPL40	CGGTGCCTTACAGAGTTTGG	AGGCTGTGAGAAAGGAGCTT
RT-Gh_SCPL42	TGGCGGAACTGAATCATGGA	TCTGGAGTTGTATGACCTGCT
RT-Gh_SCPL57	AGTCTCTTCGTTTGAACCCCT	TGCATCTTCGGCTGTTCTCT
RT-Gh_SCPL59	ATGAAGGGGGACTGACGTTT	TTGGCAGAGAGGAAATGGGT
RT-Gh_SCPL83	GGGATATTTTCATTGCAGGTCC	CGGTTGCGGTTTTATGGTCT
RT-Gh_SCPL84	GGCCCTAGATCTCCACCTAA	GACATACCCCGAAAACTGCG
RT-Gh_SCPL95	GATGGCAAGACACTTTACTCCA	GGAAACCTTTCAAGCCAATTAACCA
RT-Gh_PAL	TGGTGGCTGAGTTTAGGAAA	TGAGTGAGGCAATGTGTGA
RT-Gh_PPO	CCGCATAACCATCACAAG	ACTCTCATCACCTTCAACA
RT-Gh_POD	CCGCATAACCATCACAAG	ACTCTCATCACCTTCAACA
RT-Gh_LOX1	TAGAGAGGACATTTTGCCCTGG	GGTCAAGGTCGTCCAGAGATTTTA
RT-Gh_LOX2	TTTTACTCCTACTGTGCTTCCCTTCA	CCATGCCAACTCCGATTTTTCTC
RT-Gh_AOS2	AAATGGATTGGCAGGGCTGGAA	GGTGGTTCGATCCGTAACGCTT
RT-Gh_AOS3	ACCAGGTCCATTCATCGCTTCG	GCATAGTGTGTGTGGGTTCCGA
RT-Gh_JAZ1	GAGGTCACCGGAGAAGACAAGC	CAAATTCATGGTGGGACGCAGC
RT-Gh_MYC2	CTCCAAGCACTCATCGAAGGGG	CACGGTAGTGGCGGAGTAATCG
RT-Gh_ACO1	CCGAAGCTCTTGGACTACGCTC	ATAAAGCACTTGCAAGCCCCCA
RT-Gh_ACO2	TGGAGTACACGGACCGGATGAT	CAATTGTCAACTCCGGTTGCGG
RT-Gh_EIN3	AAAAAGATGCGGCCACAGCAAC	ATCTTGCGCCCTCGACATCTTC
RT-Gh_ERF	TGACATCGAAAGCCCGACGAAA	TTATCTCCGCCGCGAACTTTCC
RT-Gh_PR1	ATGATTGAAGGTCGGCCTTTAGGG	CAGCTGCCACAAACTGGTTCTCAT
RT-Gh_NPR1	GGCTTGCGGAGAAGACGAC	ACGACGATGAGAGAGTTTACGG
Vigs-Gh_SCPL42	cggaattccgTCAGAAAGGGAACAATCAAAGA	cgggatcccgCTCTGGAGTTGTATGACCTGCT
